# Supplementary material for: Associations of modifiable factors with risk of irritable bowel syndrome
Source: Front Nutr. 2024 Jul 1;11:1362615. doi: 10.3389/fnut.2024.1362615 (PMC11246901; doi:10.3389/fnut.2024.1362615)
Supplement: Supplementary file 3 [file Table_1.XLSX]

## Sheet: Supplementary Table 1
Supplementary Table 1. Identification of potentially risk factors for inclusion in MR analysis.
Risk factor class	Potential risk factor	Specific traits	Identified from review/meta-analysis/observational epidemiological studies of IBS risk (PMID)	Included in MR analysis
Micronutrient	Mineral	Serum magnesium	35304769, 29399039	Yes
		Serum phosphorus	35304769	Yes
		Serum calcium	29399039, 35304769	Yes
		Serum iron	29399039, 31029650, 35304769	Yes
		Ferritin		Yes
		Transferrin		Yes
		Transferrin saturation		Yes
		Serum selenium	35304769, 31029650	Yes
	Vitamin	Serum vitamin A	31029650	Yes
		Serum vitamin B6	21636013, 35304769, 31029650	Yes
		Plasma vitamin C	31029650	Yes
		Serum 25 hydroxyvitamin D	28192499	Yes
		Serum vitamin E	29399039	Yes
		Serum folate	31029650	Yes
		Serum vitamin B12	22937900, 31029650	Yes
Behavior	Smoking	Smoking initiation	33983640, 31313850, 27625907	Yes
		Lifetime smoking		Yes
		Age of initiation of regular smoking		Yes
		Cigarettes per day		Yes
		Smoking cessation		Yes
	Drinking	Alcohol consumption	32989183, 31313850, 27625907	Yes
		Drink peer week		Yes
	Coffee	Coffee consumption	34211993, 26951047	Yes
	Physical activity	Sedentary behavior	27625907	Yes
		Strenuous sports or other exercises		Yes
		Vigorous physical activity		Yes
		Moderate to vigorous physical activity		Yes
	Sleep	Chronotype	31313850, 27625907, 32989183, 27683238, 26674980, 24409051, 3517543	Yes
		Insomnia		Yes
		Snoring		Yes
		Obstructive sleep apnea		Yes
		Sleep duration		Yes
	Education	Education	16268967, 24637731	Yes
		Intelligence	19575489, 19130620	Yes
Obesity	Obesity	Birth weight	32989183, 31313850, 30444836, 25583325, 32490902, 15330923	Yes
		BMI		Yes
		Body fat percentage		Yes
		Childhood BMI		Yes
		Lean body mass		Yes
		Visceral adiposity		Yes
		WHR		Yes
		WHRadjBMI		Yes
		HIP		Yes
		HIPadjBMI		Yes
		WC		Yes
		WCadjBMI		Yes
MR, Mendelian randomization; BMI, body mass index; WHR, waist-to-hip ratio; WHRadjBMI, waist-to-hip ratio adjusted for BMI; HIP, hip circumference; WC, waist circumference.

## Sheet: Supplementary Table 2
Supplementary Table 2. Information of the data sources for exposures included in this Mendelian randomisation study
Risk factors		Definition	Unit	PMID	Adjusted for covariates	Database	SNPs	Population	Number of sample	Variance explained (R2)	F-statistic	OR (Power80%)
Micronutrients	Magnesium	Serum concentration	SD	20700443	age, sex, and study center (if applicable)	the international CHARGE Consortium	6	European	15366	0.0224594	58.8132	1.087
	Phosphorus	Serum concentration	SD	20558539	age, sex, and study site	the CHARGE consortium and KORA S3	4	European	21708	0.0075	41.0006	1.15
	Calcium	Serum concentration	SD	33462484	genotype principal components , age indicator variables (one for each integer age), sex, ethnicity, fasting time , estimated sample dilution factor, assessment center indicators, genotyping batch indicators, icosatiles of time of sampling during the day, month of assessment, and day of assay	UK Biobank	150	European	363228	0.023	56.9824	1.085
	Iron	Serum concentration	SD	25352340	age, principal component scores and other study specific covariates	the Genetics of Iron Status Consortium	4	European	48972	0.024	301.027	1.085
	Ferritin	Serum concentration	SD	25352340	age, principal component scores and CRP	the Genetics of Iron Status Consortium	5	European	48972	0.005	49.2121	1.186
	Transferrin	Serum concentration	SD	25352340	age, principal component scores and other study specific covariates	the Genetics of Iron Status Consortium	8	European	48972	0.066	432.489	1.051
	Transferrin saturation	Serum concentration	SD	25352340	age, principal component scores and other study specific covariates	the Genetics of Iron Status Consortium	4	European	48972	0.026	326.782	1.081
	Selenium	Toenail and serum level	SD	25343990	age, smoking status,geographical area of residenceor study site and top eigenvectors	European descendants from Coronary Artery Risk Development in Young Adults (CARDIA), Johnston County Osteoarthritis Project (JoCo), Nurses' Health Study (NHS) and the Health Professionals Follow-up Study (HPFS)	2	European	4162	0.022	46.7781	1.088
	Vitamin A	Serum concentration	SD	21878437	cancer case status, age at blood collection, body mass index, serum cholesterol, study and eigenvectors chosen	ATBC, PLCO, NHS, InCH	2	European	5006	0.0138151	35.0426	1.111
	Vitamin B6	Serum concentration	SD	19303062	/	InCHIANTI, SardiNIA, and BLSA studies and Progetto Nutrizione	1	European	1864	0.0145713	27.5329	1.107
	Vitamin C	Serum concentration	SD	33203707	age, sex, and study center	the Fenland study (n = 10,771), European Prospective Investigation into Cancer and Nutrition (EPIC)-InterAct study (n = 16,841), EPIC Norfolk study(n = 16,756, excluding duplicated samples with EPIC-InterAct), and the EPIC-CVD study(n = 7,650, excluding duplicated samples with EPIC-InterAct or EPIC-Norfolk).	10	European	52018	0.017	89.9409	1.1
	25 hydroxyvitamin D	Serum concentration	SD	32059762	age, sex, season of measurement, and vitamin D supplementation	UK Biobank, and other Europeans	37	European	401460	0.013	142.898	1.115
	Vitamin E	Serum concentration	SD	21729881	age, BMI cancer status and total cholesterol	ATBC, PLCO, NHS	3	European	5006	0.00651918	10.941	1.158
	Folate	Serum concentration	SD	23754956	the first principal component and sex	Icelandic and Danish samples	2	European	37341	0.01	188.576	1.132
	Vitamin B12	Serum concentration	SD	23754956	the first principal component and sex	Icelandic and Danish samples	12	European	45576	0.04	158.205	1.065
Behaviors	Smoking initiation	This phenotype was measured in a variety of ways. a. Have you smoked over 100 cigarettes over the course of your life? b. Have you ever smoked every day for at least a month? c. Have you ever smoked regularly?	Binary	30643251	age, age squared, sex, and genetic principal components	23andMe, UK Biobank and other Europeans	208	European	1232091	0.007	41.7498	1.158
	Lifetime smoking	Lifetime smoking index was combined the smoking measures into a lifetime smoking index along with a simulated half-life (τ) constant	SD change of lifetime smoking index	31689377	Genotyping chip and sex	UK Biobank	124	European	462690	0.013	49.1335	1.115
	Age of initiation of regular smoking	Measured in a variety of ways: a. At what age did you begin smoking regularly? b. How long have you smoked? combined with What is your current age?	per year	30643251	age, age squared, sex, and genetic principal components	23andMe, UK Biobank and other Europeans	10	European	341427	0.001	34.1758	1.425
	Cigarettes per day	Cigarettes per day was measured with a single question for most contributing studies using, for example: a. How many cigarettes do you smoke per day? b. How many cigarettes did you smoke per day?	SD increase of 10 cigarettes per day	30643251	age, age squared, sex, and genetic principal components	23andMe, UK Biobank and other Europeans	39	European	337334	0.009	78.544	1.138
	Smoking cessation	Usually measured through a combination of questions, including: a. Do you currently smoke? and Have you ever smoked regularly? b. Do you smoke? and Have you smoked over 100 cigarettes in your entire life?	Binary	30643251	age, age squared, sex, and genetic principal components	23andMe, UK Biobank and other Europeans	16	European	547219	0.001	34.2344	1.425
	Alcohol consumption	Self-completed touchscreen interview at baseline appointment: participants were asked about their current drinking status (never, previous, current, prefer not to say) and were asked to report their average weekly and monthly alcohol consumption of a range of drink types (red wine, white wine, champagne, spirits, beer/cider, fortified wine)	drinks/week	28937693	age, sex and four multidimensional scaling (MDS) components	UK Biobank	4	European	112117	0.001	28.0561	1.425
	Drink peer week	This was measured in a variety of ways. a. In the past week, how many alcoholic beverages did you have? b. Thinking about the past year, on the average how many drinks did you have each week?	SD increase of log-transformed alcoholic drinks/week	30643251	age, age squared, sex, and genetic principal components	23andMe, UK Biobank and other Europeans	69	European	941280	0.003	41.0453	1.243
	Coffee consumption	Collected via interviewer- or self-administered questionnaires: cups of predominately regular-type coffee consumed per day among coffee consumers. Coffee data collected categorically (e.g. 2-3 cups/day) was converted to cups/day by taking the median value of each category (e.g. 2.5 cups/day).	50% increase	25288136	age, smoking status, sex, case-control status, study-site, family structure and/or study specific principal components of population substructure	ARIC, Busselton, CHS, COLAUS, DNBC, EGCUT1, EPIC-Norfolk, ERF, FamHS, Fenland, FHS, GOOD, HBCS, HealthABC, Health Professionals Follow-up Study, inCHIANTI, KORA_F3, KORA_S4, MESA, NFBC 1966, NTR s1, PLCO, Rotterdam Study, SHIP, Sorbs, THISEAS, TwinGene, WGHS	8	European	91462	0.00488091	56.0704	1.186
	Sedentary behavior	Participants were asked three questions, “In a typical DAY, how many hours do you spend watching TV?”, “In a typical DAY, how many hours do you spend using the computer? (Do not include using a computer at work)” and “In a typical DAY, how many hours do you spend driving?”	SD	32317632	age-squared, age, sex, age-sex interaction, the first 30 principal components	UK Biobank	114	European	408815	0.015	54.5952	1.107
	Strenuous sports or other exercises	Responses to the question “In the last 4 weeks did you spend any time doing the following?”‘walking for pleasure’, ‘other exercises’, ‘strenuous sports’, ‘light DIY’, ‘heavy DIY’, ‘none of the above’, and ‘prefer not to answer’	≥2–3 versus 0 days/week	29899525	season, physical activity at work, socio-economic status, and BMI	UK Biobank	6	European	350492	0.001	58.4726	1.425
	Vigorous physical activity	Participants were asked: “In a typical WEEK, how many days did you do 10 minutes or more of vigorous physical activity? (These are activities that make you sweat or breathe hard such as fast cycling, aerobics, heavy lifting)”	≥3 versus 0 day/week	29899525	season, physical activity at work, socio-economic status, and BMI	UK Biobank	5	European	261055	0.00147528	77.1379	1.425
	Moderate to vigorous physical activity	For moderate PA (MPA), participants were asked: “In a typical WEEK, on how many days did you do 10 minutes or more of moderate physical activities like carrying light loads, cycling at normal pace? (Do not include walking)”.	SD	29899525	season, physical activity at work, socio-economic status, and BMI	UK Biobank	7	European	377234	0.001	53.9434	1.425
	Chronotype	A subset of the UK Biobank cohort was invited to wear a wrist-worn activity monitor for a period of a week.The other participants were prompted to answer the question “Do you consider yourself to be?” with one of six possible answers: “Definitely a ‘morning’ person”, “More a ‘morning’ than ‘evening’ person”, “More an ‘evening’ than a ‘morning’ person”, “Definitely an ‘evening’ person”, “Do not kn…	Binary	30696823	age, sex, the first four principal components and a categorical variable representing genotyping platform	UK Biobank and 23andMe	215	European	697828	0.016	52.7595	1.105
	Insomnia	Insomnia complaints were measured using questionnaire data; an independent sample (the Netherlands Sleep Register)	Binary	30804565	age, sex and genetic principal components	UK Biobank and 23andMe	156	European	1331010	0.00467672	40.085	1.186
	Snoring	Snoring was assessed as a single item: “Does your partner or a close relative or friend complain about your snoring?” This question could be answered with “Yes”, “No”, “Don’t know”, or “Prefer not to answer”.	Binary	32060260	age, sex, genotyping array and the first 20 genetic principal components	UK Biobank	30	European	408317	0.00300029	40.9554	1.243
	Obstructive sleep apnea	OSA diagnosis based on International Statistical Classification of Diseases and Related Health Problems, Ninth (ICD-9) and Tenth (ICD-10) Revision codes obtained from the Finnish National Hospital Discharge Registry and the Causes of Death Registry.	Binary	33243845	current age or the age at death, sex, genotyping chip, genetic relationship and first 10 PCs,BMI	FinnGen study	4	European	217955	0.00090157	49.1686	1.425
	Sleep duration	Participants were asked: About how many hours sleep do you get in every 24 h? (please include naps), with responses in hour increments.	Hours/day	30846698	age, sex, 10 principal components of ancestry, genotyping array, and genetic correlation matrix	UK Biobank	63	European	446118	0.00567345	40.3985	1.171
	Education	Education is measured as number of years of schooling completed. Participants were asked:"What is the highest level of education you have completed?"	SD	30038396	/	UK Biobankand and other Europeans	425	European	1131881	0.018199	49.3483	1.098
	Intelligence	Across the different cohorts, various tests to measure intelligence were used	SD	29326435	age, sex, assessment centre, genotype batch, array, and 40 principal components	the Social Science Genetic Association Consortium (SSGAC)	134	European	248482	0.0232798	44.1736	1.085
Obesity	Birth weight	Birth weight was collected from a variety of sources, including measurements at birth by medical practitioners, obstetric records, medical registers, interviews with the mother and self-report as adults	SD	27680694	gestational age,genetic relationship matrix	UK Biobankand and other Europeans	42	European	143677	0.0150911	52.4	1.107
	BMI	BMI, measured or self-reported weight in kg per height in metres squared	SD	30239722	SNP array used to genotype sample	UKBB and GIANT	353	European	694649	0.0259977	52.4983	1.081
	Body fat percentage	Body fat percentage was measured either with bioimpedance analysis or dualdual-energy energy x-ray absorptiometry (DEXA)	SD	26833246	age, age2 and study-specific covariates (for example, genotype-based principle components, study centre and others)	43 participating cohorts	10	European	100716	0.00426701	43.155	1.211
	Childhood BMI	Childhood BMI was measured or self-reported weight in kg per height in metres squared	SD	33045005	principal components	(ALSPAC, BMDCS, BREATHE, CHOP, COPSAC2000, COPSAC2010, DNBC-PTB, French young, GenerationR, GOYA Male, HBCS, INMA-Sabadell and Valencia subcohort,GINIplus&LISA, MAAS, MoBa, NFBC 1966, NFBC 1986, NTR, PANIC, TDCOB, the Raine Study (Generation 2), STRIP, YFS, TEENAGE, 1958BC-T1DGC	19	European	61111	0.022034	72.4423	1.087
	Lean body mass	Using dual energy X-ray absorptiometry (DXA) and bioelectrical impedance analysis (BIA)	SD	28724990	sex, age, height, and fat mass	AGES, Amish, CHS, CoLaus, deCODE, EPIC Obesity Study, ERF, Fenland, FRAM, GOOD, HABC, Indiana, Kora F3, Kora F4, Lolipop, RS I, RS II,Twins UK	5	European	66622	0.00307739	41.1272	1.243
	Visceral adiposity	Measured visceral adipose tissue mass was regressed on an extensive number of demographic, anthropometric and bioelectrical impedance predictors of the arms, legs and whole body	1 kilogram	31501611	age, The first 15 genetic principal components,a batch-effect variable	UK Biobank	136	European	502682	0.0164046	61.629	1.105
	WHR	Divided waist circumference by hip circumference to calculate the WHR measure	SD	25673412	age, age, study-specific covariates if necessary, and BMI	GIANT and other Europeans	26	European	224459	0.00611717	53.1284	1.171
	WHRadjBMI	To generate the WHRadjBMI phenotype,included BMI as an additional independent variable in the regression.	SD	25673412	age, age, study-specific covariates if necessary, and BMI	GIANT and other Europeans	19	European	211088	0.0087856	98.4629	1.138
	HIP	BMI-adjusted WHR	SD	25673412	age, age, study-specific covariates if necessary, and BMI	GIANT and other Europeans	51	European	224459	0.0122911	54.7556	1.12
	HIPadjBMI	BMI-adjusted hip circumferences	SD	25673412	age, age, study-specific covariates if necessary, and BMI	GIANT and other Europeans	73	European	224459	0.0168144	52.5675	1.1
	WC	Waist circumferences	SD	25673412	age, age, study-specific covariates if necessary, and BMI	GIANT and other Europeans	39	European	224459	0.00939032	54.5473	1.138
	WCadjBMI	BMI-adjusted waist circumferences	SD	25673412	age, age, study-specific covariates if necessary, and BMI	GIANT and other Europeans	58	European	224459	0.0118174	46.2678	1.12
OR(Power80%): The odds ratios elevate in exposures, for which there is power (1-β)≥80% to detect an existed association at α<0.05.
BMI, body mass index; WHR, waist-to-hip ratio; WHRadjBMI, waist-to-hip ratio adjusted for BMI; HIP, hip circumference; WC, waist circumference.

## Sheet: Supplementary Table 3
Supplementary Table 3. SNPs used in Mendelian randomization analysis of the causal effect of irritable bowel syndrome.
Traits	SNP	CHR	POS	ALT	REF	BETA	SE	P
Magnesium	rs11144134	9	77499796	T	C	-0.011	0.001	8.21e-15
Magnesium	rs13146355	4	77412140	G	A	-0.005	0.001	6.27e-13
Magnesium	rs3925584	11	30760335	C	T	-0.006	0.001	5.2e-16
Magnesium	rs4072037	1	155162067	C	T	-0.01	0.001	2.01e-36
Magnesium	rs448378	3	169100899	G	A	-0.004	0.001	1.25e-08
Magnesium	rs7965584	12	90305779	G	A	-0.007	0.001	1.05e-16
Smoking initiation	rs1008078	1	91189731	T	C	0.0228169	0.00259854	1.63e-18
Smoking initiation	rs1022376	2	22067213	C	T	-0.0147448	0.00261063	1.66e-08
Smoking initiation	rs1022528	1	71490122	A	G	0.0174022	0.00268202	8.48e-11
Smoking initiation	rs10272990	7	1703675	C	T	-0.0209215	0.00271457	1.27e-14
Smoking initiation	rs10279261	7	133589846	A	G	-0.0188726	0.00262221	6.05e-13
Smoking initiation	rs1030015	7	78139581	T	G	0.0142896	0.0025501	2.15e-08
Smoking initiation	rs1050847	16	87443734	T	C	-0.01483	0.00256607	7.37e-09
Smoking initiation	rs1059490	6	26171250	C	T	-0.0185935	0.00264813	2.16e-12
Smoking initiation	rs10805858	5	88873832	T	A	0.0181241	0.00269879	1.88e-11
Smoking initiation	rs10853981	19	4965064	A	G	0.0147872	0.00270881	4.88e-08
Smoking initiation	rs10905461	10	8803551	C	T	-0.0163915	0.00293456	2.36e-08
Smoking initiation	rs10914684	1	33795572	A	G	-0.0158038	0.00272237	6.32e-09
Smoking initiation	rs10945141	6	69470709	A	G	0.0181417	0.00289389	3.59e-10
Smoking initiation	rs10953957	7	121954709	A	G	0.0144058	0.00261707	3.66e-08
Smoking initiation	rs10969352	9	29747488	A	T	0.0143467	0.00254814	1.82e-08
Smoking initiation	rs11057005	12	16748721	G	A	-0.0157139	0.00256607	9.12e-10
Smoking initiation	rs1106363	11	131966264	T	C	0.0173746	0.00268095	9.2e-11
Smoking initiation	rs11076962	16	5811367	C	T	0.0182999	0.00284069	1.2e-10
Smoking initiation	rs11078713	17	7795972	G	A	-0.0145829	0.00258195	1.59e-08
Smoking initiation	rs1109480	12	121083279	A	G	-0.0166917	0.00261962	1.84e-10
Smoking initiation	rs11128203	3	71064431	A	T	0.020406	0.00255274	1.29e-15
Smoking initiation	rs11162019	1	87913176	T	C	-0.0154947	0.00264954	5.06e-09
Smoking initiation	rs1116690	4	143510148	G	A	0.0162912	0.00291194	2.16e-08
Smoking initiation	rs11258417	10	13533053	T	C	-0.0145136	0.00261094	2.71e-08
Smoking initiation	rs1126757	19	55879872	T	C	0.0141623	0.00255186	2.92e-08
Smoking initiation	rs112725451	4	68017710	T	C	0.026092	0.00339977	1.65e-14
Smoking initiation	rs113230003	19	18460956	A	G	-0.0188761	0.00292311	1.05e-10
Smoking initiation	rs1139897	16	720986	A	G	-0.0240872	0.0030275	1.77e-15
Smoking initiation	rs114976176	2	264621	C	A	-0.0155137	0.00266843	6.04e-09
Smoking initiation	rs1160685	4	94052854	G	C	0.0153017	0.00256098	2.31e-09
Smoking initiation	rs11611651	12	133380790	A	G	0.0271143	0.00452534	2.05e-09
Smoking initiation	rs11642231	16	89608702	A	G	-0.0155983	0.00264038	3.44e-09
Smoking initiation	rs11692435	2	98275354	A	G	0.0250526	0.00458161	4.47e-08
Smoking initiation	rs11713899	3	2365026	C	A	0.0187188	0.00338391	3.15e-08
Smoking initiation	rs1173461	5	157707571	T	C	0.0166092	0.00271589	9.51e-10
Smoking initiation	rs11766326	7	111100585	C	T	-0.017544	0.00260951	1.79e-11
Smoking initiation	rs117734003	19	51129745	C	G	0.0302991	0.00508528	2.57e-09
Smoking initiation	rs11783093	8	27425349	T	C	-0.0471243	0.00349308	2.07e-41
Smoking initiation	rs11791671	9	3398679	T	C	0.0278504	0.00508476	4.24e-08
Smoking initiation	rs118202	6	111658371	T	G	-0.0367484	0.00326089	1.9e-29
Smoking initiation	rs11872397	18	72535282	A	G	-0.0171139	0.00293071	5.2e-09
Smoking initiation	rs1187820	3	173072584	T	C	-0.0142712	0.00256732	2.69e-08
Smoking initiation	rs12022778	1	50603995	C	A	0.0268248	0.00317904	3.18e-17
Smoking initiation	rs12027999	1	154206358	C	T	-0.0243588	0.00392068	5.33e-10
Smoking initiation	rs12130857	1	7791461	A	G	-0.0180031	0.00272026	3.65e-11
Smoking initiation	rs12244388	10	104640052	A	G	0.0258153	0.00267118	4.31e-22
Smoking initiation	rs12517438	5	30842054	G	T	0.0153545	0.00255553	1.89e-09
Smoking initiation	rs12563365	1	236872829	A	G	0.0165589	0.00256428	1.05e-10
Smoking initiation	rs12642744	4	28027176	T	G	-0.0165908	0.00298945	2.82e-08
Smoking initiation	rs12739243	1	210302043	C	T	-0.0212518	0.00307064	4.45e-12
Smoking initiation	rs12855717	13	101252635	T	C	0.0155237	0.00255553	1.22e-09
Smoking initiation	rs12878369	14	28346502	A	C	0.0174373	0.00258792	1.6e-11
Smoking initiation	rs13007361	2	166250244	A	G	0.0175338	0.00313906	2.29e-08
Smoking initiation	rs13066050	3	81325861	T	C	0.0188343	0.00313906	1.93e-09
Smoking initiation	rs13110073	4	147797913	C	T	-0.0246426	0.00260626	3.24e-21
Smoking initiation	rs13261666	8	59814666	T	G	-0.0199946	0.00254962	4.36e-15
Smoking initiation	rs13319205	3	47800216	A	T	0.0165398	0.0028078	3.77e-09
Smoking initiation	rs1381287	14	98597552	T	C	0.0180166	0.00255561	1.81e-12
Smoking initiation	rs1385108	5	154839646	T	C	0.0187045	0.00298746	3.84e-10
Smoking initiation	rs1389171	4	28822284	A	T	-0.017472	0.00297896	4.45e-09
Smoking initiation	rs13906	12	49952394	T	C	-0.0245297	0.00408829	1.98e-09
Smoking initiation	rs139896	22	38397797	C	T	0.0154404	0.00266769	7.14e-09
Smoking initiation	rs1435672	15	36399479	C	T	0.0141051	0.00256669	3.82e-08
Smoking initiation	rs1445649	2	155682556	C	T	0.0205716	0.00255553	8.48e-16
Smoking initiation	rs147052174	1	179783167	T	G	0.0623094	0.00982745	2.3e-10
Smoking initiation	rs1514176	1	74991596	A	G	-0.0193002	0.0025814	7.67e-14
Smoking initiation	rs160631	6	52895230	G	T	-0.0172628	0.00287315	1.87e-09
Smoking initiation	rs16826827	2	147825689	C	T	-0.0222069	0.00386572	9.17e-09
Smoking initiation	rs1713676	11	113660576	G	A	-0.0167262	0.00255073	5.38e-11
Smoking initiation	rs17197663	13	38172867	A	G	-0.0215874	0.00385243	2.06e-08
Smoking initiation	rs1722666	2	161816880	T	C	0.0160932	0.00287654	2.17e-08
Smoking initiation	rs17229285	2	199523122	T	C	-0.0154796	0.00254827	1.27e-09
Smoking initiation	rs1733760	10	56698174	C	T	0.0147734	0.00254865	6.7e-09
Smoking initiation	rs17554906	6	92226609	C	G	0.0141849	0.00256428	3.14e-08
Smoking initiation	rs1759433	9	128073097	A	G	0.0153647	0.00255018	1.69e-09
Smoking initiation	rs1772572	13	81191176	A	C	-0.0168681	0.00272208	5.62e-10
Smoking initiation	rs1811739	14	77529375	A	G	0.0182718	0.00295244	5.97e-10
Smoking initiation	rs1889571	1	32195819	G	T	0.0221798	0.00377614	4.19e-09
Smoking initiation	rs1901477	2	104126983	G	A	0.030437	0.00260995	2.07e-31
Smoking initiation	rs1910236	3	59434420	A	G	0.0146439	0.00255305	9.91e-09
Smoking initiation	rs1927901	9	120519111	C	T	-0.0141755	0.00256258	3.1e-08
Smoking initiation	rs2010921	11	132098205	A	G	0.0174291	0.00275235	2.47e-10
Smoking initiation	rs2028269	5	79308315	A	G	0.0161645	0.00260178	5.19e-10
Smoking initiation	rs2063976	8	91096366	T	C	-0.0201814	0.00269927	7.45e-14
Smoking initiation	rs2279829	3	147106319	T	C	-0.0173766	0.00309605	2.05e-08
Smoking initiation	rs2319545	3	147719648	A	C	0.0232366	0.00357698	8.3e-11
Smoking initiation	rs2359180	18	41314171	G	A	-0.0143894	0.00264038	4.98e-08
Smoking initiation	rs2378662	9	86707289	A	G	0.0152121	0.00255675	2.67e-09
Smoking initiation	rs238896	11	113994505	A	G	-0.0168674	0.00254865	3.65e-11
Smoking initiation	rs2587507	17	77790135	C	T	-0.0146602	0.00254816	8.69e-09
Smoking initiation	rs2710634	2	32808804	C	T	-0.0177614	0.00255039	3.36e-12
Smoking initiation	rs2796793	10	36634124	A	G	0.0144814	0.00255996	1.55e-08
Smoking initiation	rs281296	15	47685010	A	G	0.0246892	0.00265922	1.59e-20
Smoking initiation	rs2901785	1	174104743	A	G	-0.0173083	0.00256313	1.47e-11
Smoking initiation	rs290601	8	115374642	T	C	0.0163102	0.0028566	1.14e-08
Smoking initiation	rs2925128	14	98362355	T	C	0.0168199	0.00268304	3.67e-10
Smoking initiation	rs2952251	8	10143164	G	A	0.0164125	0.0029965	4.24e-08
Smoking initiation	rs2959084	11	46078656	A	G	0.0170799	0.00279286	9.82e-10
Smoking initiation	rs301807	1	8484823	G	A	0.0180144	0.00257349	2.5e-12
Smoking initiation	rs3115418	2	200936399	C	T	-0.0142249	0.002559	2.79e-08
Smoking initiation	rs3218116	6	41901763	T	C	-0.019843	0.00291936	1.05e-11
Smoking initiation	rs329124	5	133865452	G	A	-0.0163871	0.00257498	1.96e-10
Smoking initiation	rs34342129	18	5872472	C	T	-0.014281	0.00254856	2.13e-08
Smoking initiation	rs34399632	2	137571174	G	A	0.0193504	0.00301835	1.46e-10
Smoking initiation	rs35375873	5	43190647	C	G	-0.0270102	0.00407195	3.29e-11
Smoking initiation	rs35656245	1	190957480	A	G	0.0159456	0.00285016	2.23e-08
Smoking initiation	rs359247	2	60477052	T	A	0.0220304	0.00265215	9.89e-17
Smoking initiation	rs3764351	17	37824339	A	G	-0.0147492	0.00268389	3.89e-08
Smoking initiation	rs3811038	2	113240183	C	T	0.0191404	0.00284069	1.58e-11
Smoking initiation	rs3847244	9	3025368	T	C	0.0186717	0.00255274	2.6e-13
Smoking initiation	rs3850736	8	64912021	G	C	0.0191284	0.00255159	6.43e-14
Smoking initiation	rs3934797	4	112467612	A	G	-0.0212975	0.00330203	1.12e-10
Smoking initiation	rs4044321	5	166989513	G	A	-0.022641	0.00266088	1.75e-17
Smoking initiation	rs4140932	4	15458598	A	T	-0.0140445	0.00257276	4.89e-08
Smoking initiation	rs4264267	13	38359676	T	C	0.0147921	0.00255188	6.82e-09
Smoking initiation	rs4310804	15	96858409	G	C	-0.0181873	0.00295425	7.55e-10
Smoking initiation	rs4476253	18	25253297	A	G	-0.0184862	0.00298319	5.78e-10
Smoking initiation	rs45444697	1	155034632	G	C	0.0196902	0.00311719	2.72e-10
Smoking initiation	rs4674916	2	225365635	A	C	-0.0180262	0.00271446	3.06e-11
Smoking initiation	rs4727189	7	88442568	C	T	0.0148604	0.00268202	3e-08
Smoking initiation	rs4752018	10	118678712	A	C	0.0188538	0.00302291	4.42e-10
Smoking initiation	rs4785187	16	49766772	A	G	0.0199772	0.00306077	6.55e-11
Smoking initiation	rs4790874	17	1995177	T	C	0.0174491	0.00255338	8.43e-12
Smoking initiation	rs4818005	21	40588819	A	G	-0.020431	0.00264425	1.09e-14
Smoking initiation	rs4877285	9	81354129	A	G	-0.0181318	0.00270594	2.1e-11
Smoking initiation	rs4886207	13	60705792	C	T	-0.0162467	0.00264954	8.78e-10
Smoking initiation	rs4912332	1	58815243	T	C	0.0141209	0.00254856	2.94e-08
Smoking initiation	rs55944129	4	29082156	C	T	-0.0175654	0.00287996	1.06e-09
Smoking initiation	rs56208390	2	83247997	G	A	0.0215636	0.00387919	2.68e-08
Smoking initiation	rs56902655	15	63898709	G	T	-0.0218628	0.00371678	4.09e-09
Smoking initiation	rs6050446	20	25195509	G	A	0.0544098	0.00761144	8.8e-13
Smoking initiation	rs6073075	20	42015801	A	T	-0.018704	0.00335394	2.44e-08
Smoking initiation	rs60833441	15	74048768	G	A	-0.0142766	0.00255593	2.28e-08
Smoking initiation	rs61533748	2	22582968	C	T	0.0174357	0.00261962	2.82e-11
Smoking initiation	rs61886926	11	64133552	T	C	-0.0179401	0.00261962	7.3e-12
Smoking initiation	rs619087	6	94175279	G	A	0.0142703	0.00257973	3.1e-08
Smoking initiation	rs61959481	13	55834929	A	G	-0.0203442	0.00312803	7.95e-11
Smoking initiation	rs62098013	18	50863861	A	G	0.01771	0.00264593	2.24e-11
Smoking initiation	rs62106258	2	417167	C	T	-0.045498	0.0060001	3.33e-14
Smoking initiation	rs62137126	2	44250149	G	A	-0.0236911	0.00390536	1.31e-09
Smoking initiation	rs62246017	3	71483084	A	G	-0.0161695	0.00272537	3.03e-09
Smoking initiation	rs62340589	4	176875795	C	G	0.0174134	0.00317923	4.31e-08
Smoking initiation	rs62618693	11	32956492	T	C	-0.0352724	0.00629463	2.09e-08
Smoking initiation	rs6265	11	27679916	T	C	-0.0292755	0.00326089	2.81e-19
Smoking initiation	rs6437769	3	107997514	T	C	0.0142141	0.00258225	3.74e-08
Smoking initiation	rs6438436	3	117822149	T	C	0.024737	0.00328806	5.33e-14
Smoking initiation	rs644740	11	65561468	T	C	-0.0140785	0.00255762	3.67e-08
Smoking initiation	rs6497840	16	25351633	A	G	0.0227703	0.00286651	2.01e-15
Smoking initiation	rs6568832	6	97702876	A	G	0.018869	0.00295768	1.74e-10
Smoking initiation	rs6730325	2	59315828	A	G	-0.0146358	0.00261188	2.1e-08
Smoking initiation	rs6750107	2	80748807	A	G	0.0145651	0.00261598	2.6e-08
Smoking initiation	rs6750529	2	182027603	T	C	0.0199074	0.00291936	9.26e-12
Smoking initiation	rs6756212	2	146140132	T	C	-0.033888	0.00255441	3.49e-40
Smoking initiation	rs67777803	17	27323322	T	G	-0.0246015	0.00337609	3.18e-13
Smoking initiation	rs6782116	3	77176032	T	C	-0.0146502	0.00258578	1.46e-08
Smoking initiation	rs6874731	5	80263865	G	T	0.0153179	0.00254945	1.83e-09
Smoking initiation	rs6936160	6	100347745	T	C	0.0201068	0.002775	4.2e-13
Smoking initiation	rs6986430	8	93048104	C	T	-0.0243377	0.00306383	1.99e-15
Smoking initiation	rs7024924	9	8282399	C	T	0.0188918	0.00336069	1.9e-08
Smoking initiation	rs7134009	12	75263193	C	T	-0.0157969	0.00288411	4.3e-08
Smoking initiation	rs71592686	5	60121271	C	T	0.0207374	0.0028566	3.85e-13
Smoking initiation	rs71602617	4	136406155	T	C	-0.0177655	0.00317039	2.1e-08
Smoking initiation	rs72780746	5	103929588	C	T	-0.025763	0.00336835	2.05e-14
Smoking initiation	rs72938304	18	53661743	A	G	-0.0272051	0.00402432	1.36e-11
Smoking initiation	rs73008357	6	156431856	C	A	-0.0223095	0.00400046	2.44e-08
Smoking initiation	rs7333559	13	100546450	A	G	-0.0232125	0.00309088	5.94e-14
Smoking initiation	rs748832	3	16851202	G	A	0.0172142	0.00263743	6.6e-11
Smoking initiation	rs7505855	18	31696075	T	C	-0.0169818	0.00258669	5.31e-11
Smoking initiation	rs75674569	13	96823724	A	G	-0.0253377	0.00425258	2.58e-09
Smoking initiation	rs75919030	17	50193197	C	T	-0.0209664	0.00287996	3.35e-13
Smoking initiation	rs7598402	2	50735943	G	C	-0.0147283	0.00254846	7.38e-09
Smoking initiation	rs7600835	2	172521827	A	G	-0.0151216	0.00268576	1.8e-08
Smoking initiation	rs76460663	11	111979741	G	C	-0.04235	0.00642109	4.15e-11
Smoking initiation	rs76608582	19	4474725	A	C	-0.0345493	0.0059078	4.88e-09
Smoking initiation	rs76841737	7	91281409	G	C	-0.0231488	0.00419159	3.26e-08
Smoking initiation	rs7696257	4	137474783	A	G	0.0153313	0.00264489	6.78e-09
Smoking initiation	rs77215829	12	112618346	C	A	-0.0240447	0.00378293	2.02e-10
Smoking initiation	rs77283305	7	132593831	A	G	-0.015196	0.00276519	3.91e-08
Smoking initiation	rs7743165	6	67521222	G	T	0.0192559	0.00254827	4.15e-14
Smoking initiation	rs7809303	7	69484366	A	G	-0.0214188	0.00272019	3.48e-15
Smoking initiation	rs7836565	8	52569449	T	C	-0.0155084	0.00283144	4.36e-08
Smoking initiation	rs7867822	9	20676454	G	A	-0.015097	0.00271589	2.76e-08
Smoking initiation	rs7901883	10	103186838	A	G	-0.0192575	0.00302602	1.98e-10
Smoking initiation	rs7921378	10	63674885	C	G	-0.0233135	0.0025498	6.1e-20
Smoking initiation	rs7929518	11	85980958	G	A	0.0192363	0.00304152	2.55e-10
Smoking initiation	rs7943721	11	73309393	A	G	-0.0212136	0.00338391	3.58e-10
Smoking initiation	rs79476395	5	166063680	G	A	0.0333743	0.00491012	1.04e-11
Smoking initiation	rs7969559	12	69655167	G	A	-0.0170159	0.00281649	1.53e-09
Smoking initiation	rs8005334	14	79563654	G	T	0.0166734	0.00265629	3.44e-10
Smoking initiation	rs8027457	15	99204101	C	T	0.0153138	0.00254876	1.88e-09
Smoking initiation	rs8083764	18	49874515	T	G	-0.0159517	0.0027643	7.97e-09
Smoking initiation	rs8096225	18	36921851	C	A	0.0155245	0.00278829	2.63e-08
Smoking initiation	rs910912	20	54462393	C	T	-0.0167699	0.00290609	7.82e-09
Smoking initiation	rs9288999	3	114147927	A	G	0.0174411	0.00288687	1.5e-09
Smoking initiation	rs9302604	16	69576894	G	A	0.0187095	0.00256995	3.29e-13
Smoking initiation	rs9323328	14	58653514	G	A	-0.014237	0.00255705	2.55e-08
Smoking initiation	rs9331343	6	157738258	C	T	-0.0141345	0.00257204	3.9e-08
Smoking initiation	rs9423279	10	125680419	G	C	-0.0185808	0.00266256	3.06e-12
Smoking initiation	rs951740	1	44011737	A	G	0.0295409	0.00263171	3.82e-29
Smoking initiation	rs9538162	13	59265043	C	T	0.0173792	0.00258499	1.76e-11
Smoking initiation	rs9545155	13	80191873	C	T	-0.0160709	0.00255061	3.04e-10
Smoking initiation	rs963354	3	157393770	A	C	0.0150489	0.00274753	4.21e-08
Smoking initiation	rs9787523	10	106460460	C	T	-0.0156273	0.00258312	1.42e-09
Smoking initiation	rs9826984	3	131945722	A	G	-0.0140529	0.00255718	3.87e-08
Smoking initiation	rs9841807	3	175718927	T	C	0.0162535	0.00285986	1.35e-08
Smoking initiation	rs9922607	16	17570220	T	C	-0.0221593	0.00318518	3.42e-12
Smoking initiation	rs9936784	16	72230694	G	T	0.0139895	0.00255412	4.33e-08
Smoking initiation	rs9941217	16	18050926	G	C	-0.0185567	0.00266733	3.5e-12
Lifetime smoking	rs10052591	5	50812738	T	C	0.012	0.002	2.1e-09
Lifetime smoking	rs10226228	7	32315613	A	G	-0.016	0.002	2e-15
Lifetime smoking	rs10282292	7	111000000	C	T	0.013	0.002	5.9e-10
Lifetime smoking	rs1050847	16	87443734	C	T	0.011	0.002	1.4e-08
Lifetime smoking	rs10823968	10	74738269	A	T	0.012	0.002	2.1e-08
Lifetime smoking	rs10879871	12	75380511	T	G	-0.014	0.002	5e-11
Lifetime smoking	rs10918701	1	162000000	G	A	0.012	0.002	2.1e-08
Lifetime smoking	rs10922907	1	91193049	A	T	0.015	0.002	3e-13
Lifetime smoking	rs11210229	1	73860028	A	G	0.017	0.002	2e-16
Lifetime smoking	rs112282219	11	46632809	G	A	-0.033	0.005	3.8e-11
Lifetime smoking	rs11255908	10	8802912	T	G	-0.015	0.002	2.3e-10
Lifetime smoking	rs113382419	9	136000000	C	A	-0.041	0.003	3e-37
Lifetime smoking	rs11768481	7	96629103	C	A	0.013	0.002	9.9e-10
Lifetime smoking	rs11783093	8	27425349	C	T	0.023	0.003	1.2e-16
Lifetime smoking	rs11861214	16	746611	G	T	0.014	0.002	2e-08
Lifetime smoking	rs1193237	1	7526486	G	C	-0.011	0.002	2.8e-08
Lifetime smoking	rs11948770	5	13246336	T	C	-0.015	0.002	4.9e-10
Lifetime smoking	rs12202536	6	67475273	A	G	-0.012	0.002	2.8e-09
Lifetime smoking	rs1221148	9	122000000	C	G	0.013	0.002	7.3e-11
Lifetime smoking	rs12244388	10	105000000	G	A	-0.019	0.002	1.4e-19
Lifetime smoking	rs1246265	9	86761745	T	C	-0.013	0.002	4.2e-09
Lifetime smoking	rs12481282	20	44761377	G	C	-0.013	0.002	7.8e-09
Lifetime smoking	rs12623702	2	203000000	A	G	-0.014	0.002	7.7e-12
Lifetime smoking	rs12708665	16	24728227	A	G	-0.013	0.002	3.5e-09
Lifetime smoking	rs12831617	12	84758368	C	T	-0.013	0.002	1.9e-08
Lifetime smoking	rs12967855	18	35138245	A	G	0.012	0.002	3.1e-08
Lifetime smoking	rs13009008	2	174000000	A	G	0.012	0.002	4.6e-09
Lifetime smoking	rs13016665	2	57995348	C	A	-0.012	0.002	1.8e-09
Lifetime smoking	rs13153393	5	168000000	A	G	-0.02	0.003	2.5e-10
Lifetime smoking	rs13296519	9	128000000	G	T	-0.014	0.002	8.1e-12
Lifetime smoking	rs136233	22	31212410	A	G	-0.014	0.003	1.8e-08
Lifetime smoking	rs147412694	21	40702786	G	A	-0.017	0.003	2.9e-09
Lifetime smoking	rs17309874	11	27667236	G	A	-0.016	0.002	9.7e-13
Lifetime smoking	rs17553262	10	92912773	A	C	-0.018	0.003	5.3e-09
Lifetime smoking	rs17576594	4	148000000	G	A	0.016	0.002	1.7e-12
Lifetime smoking	rs1922018	7	3560401	C	T	0.014	0.002	3e-12
Lifetime smoking	rs1931263	1	96175101	G	T	-0.011	0.002	4e-08
Lifetime smoking	rs1933270	1	49977965	T	G	0.013	0.002	1.5e-10
Lifetime smoking	rs202645	22	41798520	A	G	-0.015	0.002	3.9e-09
Lifetime smoking	rs2062882	8	91839576	G	A	-0.012	0.002	1.1e-08
Lifetime smoking	rs2254710	6	37477000	C	A	0.013	0.002	3.5e-08
Lifetime smoking	rs2401924	7	115000000	G	C	0.015	0.002	2.7e-14
Lifetime smoking	rs245774	5	171000000	A	G	-0.013	0.002	7.4e-09
Lifetime smoking	rs2675638	10	63576286	G	A	0.012	0.002	1.3e-09
Lifetime smoking	rs2678670	2	104000000	A	T	0.013	0.002	3.1e-10
Lifetime smoking	rs2838834	21	46665208	C	T	-0.013	0.002	6.3e-10
Lifetime smoking	rs28485305	15	74044197	C	T	0.012	0.002	2.6e-08
Lifetime smoking	rs2867112	2	651349	T	G	0.021	0.003	4.8e-15
Lifetime smoking	rs2890772	2	146000000	G	T	-0.02	0.002	2.1e-22
Lifetime smoking	rs2894808	6	52861990	T	A	-0.022	0.004	3.5e-09
Lifetime smoking	rs317021	4	35418368	T	A	-0.017	0.003	1.1e-10
Lifetime smoking	rs326341	3	108000000	G	A	0.014	0.002	1.2e-11
Lifetime smoking	rs329120	5	134000000	C	T	0.014	0.002	6.3e-12
Lifetime smoking	rs34866095	11	16377356	A	G	-0.012	0.002	1.2e-08
Lifetime smoking	rs348809	20	59032097	A	G	-0.012	0.002	1.3e-08
Lifetime smoking	rs35169606	8	9604066	T	G	0.013	0.002	1.2e-09
Lifetime smoking	rs35175834	15	47680815	G	A	-0.024	0.002	4.6e-22
Lifetime smoking	rs35343344	19	18471610	C	A	0.013	0.002	8.8e-09
Lifetime smoking	rs359243	2	60475509	T	C	-0.013	0.002	9.5e-10
Lifetime smoking	rs369230	16	89645437	G	T	-0.013	0.002	1.8e-09
Lifetime smoking	rs3742365	14	104000000	T	C	-0.016	0.002	2.5e-14
Lifetime smoking	rs3769949	2	166000000	T	A	-0.012	0.002	2.5e-09
Lifetime smoking	rs3811038	2	113000000	T	C	-0.014	0.002	8.9e-10
Lifetime smoking	rs3896224	10	106000000	A	G	0.014	0.002	1.1e-11
Lifetime smoking	rs421983	3	84892866	T	C	0.013	0.002	3.3e-10
Lifetime smoking	rs4391802	11	28674592	A	G	0.015	0.002	1.4e-11
Lifetime smoking	rs4473348	2	182000000	A	T	-0.015	0.002	6.4e-11
Lifetime smoking	rs4543592	9	3014254	T	C	-0.012	0.002	4.5e-10
Lifetime smoking	rs4571506	5	87756918	C	T	0.011	0.002	1.5e-08
Lifetime smoking	rs4671357	2	60136176	T	C	-0.014	0.002	1.1e-11
Lifetime smoking	rs4731925	7	133000000	C	T	-0.012	0.002	2.6e-08
Lifetime smoking	rs4814873	20	19616429	C	T	0.014	0.002	2.9e-09
Lifetime smoking	rs4949465	1	32178489	T	C	-0.017	0.003	1.7e-08
Lifetime smoking	rs4957528	5	106000000	A	C	-0.015	0.002	4.2e-09
Lifetime smoking	rs549845	1	44076469	G	A	0.016	0.002	8.3e-14
Lifetime smoking	rs57611503	16	31165795	G	A	0.011	0.002	4e-08
Lifetime smoking	rs6011779	20	61984317	C	T	0.028	0.003	2.3e-27
Lifetime smoking	rs60952428	16	75640521	T	C	0.019	0.003	3e-08
Lifetime smoking	rs6119897	20	31145415	G	A	-0.018	0.002	3.6e-15
Lifetime smoking	rs61796681	4	23678196	A	T	-0.019	0.004	4.2e-08
Lifetime smoking	rs62098013	18	50863861	G	A	-0.012	0.002	4.1e-09
Lifetime smoking	rs62135536	2	44326028	C	T	0.035	0.006	8e-10
Lifetime smoking	rs62155874	2	106000000	A	G	-0.024	0.003	5.2e-16
Lifetime smoking	rs62175972	2	161000000	T	C	0.031	0.006	1.7e-08
Lifetime smoking	rs624833	4	2881256	T	G	0.013	0.002	6.6e-10
Lifetime smoking	rs6562474	13	67332812	C	G	0.012	0.002	1e-08
Lifetime smoking	rs6598539	15	99204483	T	C	-0.012	0.002	4.5e-09
Lifetime smoking	rs6741228	2	22548774	T	C	0.011	0.002	1.6e-08
Lifetime smoking	rs67596067	17	50333733	G	A	-0.013	0.002	1.2e-09
Lifetime smoking	rs6778080	3	49317338	T	C	0.016	0.002	1.3e-12
Lifetime smoking	rs6779302	3	16859710	G	T	-0.013	0.002	1.2e-09
Lifetime smoking	rs6935954	6	26255451	A	G	0.014	0.002	8.2e-12
Lifetime smoking	rs6957896	7	132000000	C	T	-0.011	0.002	4.5e-08
Lifetime smoking	rs6962772	7	99081730	A	G	0.016	0.003	7.8e-09
Lifetime smoking	rs7039819	9	82430418	G	A	0.013	0.002	5.1e-10
Lifetime smoking	rs7077678	10	104000000	C	T	0.012	0.002	2.6e-09
Lifetime smoking	rs71367545	18	77576337	G	A	-0.015	0.002	1.4e-09
Lifetime smoking	rs7155595	14	77502546	A	C	-0.013	0.002	2.5e-09
Lifetime smoking	rs71627581	5	43161351	G	A	0.019	0.003	1.6e-09
Lifetime smoking	rs72674867	8	95578201	A	T	0.013	0.002	3.8e-08
Lifetime smoking	rs72678864	4	112000000	G	A	0.018	0.003	1.6e-11
Lifetime smoking	rs7297175	12	56473808	T	C	-0.012	0.002	6.6e-09
Lifetime smoking	rs732083	17	37834367	G	A	0.012	0.002	1.5e-08
Lifetime smoking	rs73220544	3	131000000	A	C	-0.016	0.003	1.5e-08
Lifetime smoking	rs7333559	13	101000000	G	A	0.015	0.002	3.2e-10
Lifetime smoking	rs74086911	12	50015942	G	A	0.021	0.004	2.1e-08
Lifetime smoking	rs7519626	1	99514554	C	T	0.012	0.002	1.2e-08
Lifetime smoking	rs7528604	1	66407352	G	A	0.014	0.002	5.7e-12
Lifetime smoking	rs7553348	1	75005067	G	A	0.014	0.002	5.2e-12
Lifetime smoking	rs7569203	2	45154418	A	C	-0.016	0.002	7.4e-13
Lifetime smoking	rs75742406	11	17070365	G	A	0.014	0.002	1.3e-09
Lifetime smoking	rs76608582	19	4474725	C	A	0.031	0.005	3.2e-10
Lifetime smoking	rs775758	3	77582005	A	T	0.012	0.002	1.1e-08
Lifetime smoking	rs7766610	6	112000000	C	A	0.018	0.003	2.2e-12
Lifetime smoking	rs7807019	7	118000000	A	G	-0.015	0.002	6.7e-14
Lifetime smoking	rs8042134	15	97514404	T	G	-0.014	0.002	1.3e-12
Lifetime smoking	rs8042849	15	78817929	C	T	0.028	0.002	1.8e-39
Lifetime smoking	rs860326	14	57342912	C	T	0.012	0.002	2.7e-09
Lifetime smoking	rs8614	17	27588806	C	A	-0.017	0.003	1.8e-10
Lifetime smoking	rs889398	16	69556715	C	T	0.013	0.002	6.3e-11
Lifetime smoking	rs9435340	1	108000000	T	A	0.012	0.002	1.2e-08
Lifetime smoking	rs9842947	3	157000000	C	T	-0.013	0.002	3.1e-09
Lifetime smoking	rs986391	5	167000000	G	A	0.016	0.002	9.4e-15
Lifetime smoking	rs9919670	11	113000000	G	A	-0.022	0.002	7.6e-27
Alcohol consumption	rs11940694	4	39414993	A	G	-0.027	0.003	8.4e-19
Alcohol consumption	rs1260326	2	27730940	T	C	-0.028	0.003	1.34e-21
Alcohol consumption	rs193099203	4	99630017	T	C	-0.031	0.003	3.79e-25
Alcohol consumption	rs9841829	3	85569361	G	T	0.019	0.003	3.36e-10
Sendentary lifestyle	rs10041724	5	124273520	T		0.018	0.003	3.9e-11
Sendentary lifestyle	rs10054327	5	147871137	G		0.017	0.002	3.4e-15
Sendentary lifestyle	rs10145592	14	94287215	C		-0.015	0.002	1.8e-11
Sendentary lifestyle	rs10186876	2	44241155	A		0.014	0.002	7.2e-10
Sendentary lifestyle	rs10189857	2	60713235	A		-0.02	0.002	6.2e-21
Sendentary lifestyle	rs1031423	5	93276883	T		-0.019	0.003	1.8e-12
Sendentary lifestyle	rs10739499	9	120514261	C		0.014	0.002	1.5e-09
Sendentary lifestyle	rs10772643	12	13415288	C		0.025	0.003	1.3e-12
Sendentary lifestyle	rs10786658	10	103737193	A		-0.014	0.002	4.6e-11
Sendentary lifestyle	rs10876864	12	56401085	G		-0.013	0.002	1e-09
Sendentary lifestyle	rs10932837	2	221044785	C		-0.013	0.002	1.3e-09
Sendentary lifestyle	rs11130793	3	60884659	C		0.013	0.002	5e-09
Sendentary lifestyle	rs111901094	19	19513570	G		-0.017	0.003	2e-09
Sendentary lifestyle	rs11245482	10	126733546	T		-0.013	0.002	2.6e-09
Sendentary lifestyle	rs114600294	3	181419367	G		-0.016	0.003	7.9e-10
Sendentary lifestyle	rs11689199	2	100820421	A		0.018	0.002	5.5e-17
Sendentary lifestyle	rs11714337	3	71582521	G		0.014	0.002	4.7e-11
Sendentary lifestyle	rs11749912	5	88065628	A		0.014	0.002	4.9e-10
Sendentary lifestyle	rs11810109	1	44186812	A		0.016	0.002	5.4e-12
Sendentary lifestyle	rs12105701	2	41737200	C		-0.013	0.002	5.4e-09
Sendentary lifestyle	rs12342024	9	126134232	G		-0.021	0.003	1.7e-09
Sendentary lifestyle	rs1243182	10	21916728	C		-0.019	0.002	2e-15
Sendentary lifestyle	rs12491503	3	165706855	G		-0.014	0.002	5.5e-10
Sendentary lifestyle	rs12554512	9	23352293	T		0.021	0.002	3.8e-21
Sendentary lifestyle	rs13107325	4	103188709	C		-0.029	0.004	1.5e-12
Sendentary lifestyle	rs13262595	8	143316970	A		-0.016	0.002	1.2e-12
Sendentary lifestyle	rs142710267	16	72169262	T		0.016	0.002	6.6e-12
Sendentary lifestyle	rs1448355	11	131286685	C		-0.015	0.002	1.3e-10
Sendentary lifestyle	rs1451533	2	105466005	G		-0.016	0.002	1.1e-10
Sendentary lifestyle	rs148648822	1	97815048	G		-0.018	0.003	4.2e-09
Sendentary lifestyle	rs166835	15	47716037	C		0.013	0.002	3.4e-09
Sendentary lifestyle	rs17207890	11	95490754	G		0.016	0.002	6.7e-12
Sendentary lifestyle	rs17568389	7	8091876	T		0.015	0.002	8.6e-13
Sendentary lifestyle	rs17727474	10	127182959	C		0.018	0.003	3.1e-09
Sendentary lifestyle	rs17789218	6	100600097	T		-0.015	0.003	4.2e-09
Sendentary lifestyle	rs17789218	6	100600097	T		0.019	0.003	1.4e-13
Sendentary lifestyle	rs1913808	2	162804678	G		0.015	0.002	3.9e-10
Sendentary lifestyle	rs2034768	3	93986371	A		0.015	0.002	8.6e-12
Sendentary lifestyle	rs2045147	10	56660437	A		0.013	0.002	5.9e-09
Sendentary lifestyle	rs2068625	4	159856739	T		-0.016	0.002	4e-11
Sendentary lifestyle	rs206965	12	120856332	T		0.016	0.003	9.1e-09
Sendentary lifestyle	rs2073869	9	135763816	C		0.019	0.003	1.5e-10
Sendentary lifestyle	rs2173650	12	117525235	G		0.018	0.003	4.6e-09
Sendentary lifestyle	rs2184364	6	143183596	A		0.016	0.003	3e-09
Sendentary lifestyle	rs2220599	5	7378854	C		-0.016	0.002	2.4e-12
Sendentary lifestyle	rs2291681	9	14790841	G		0.013	0.002	7.9e-09
Sendentary lifestyle	rs2345941	7	133337635	A		0.015	0.002	4e-11
Sendentary lifestyle	rs2447098	17	2277720	C		-0.015	0.002	6.8e-12
Sendentary lifestyle	rs2460	15	53073084	G		-0.015	0.002	5e-10
Sendentary lifestyle	rs2584597	17	61941284	T		0.015	0.002	2.9e-10
Sendentary lifestyle	rs2616830	9	1721385	G		0.016	0.002	2.9e-14
Sendentary lifestyle	rs262890	5	62930015	A		-0.019	0.002	3.2e-15
Sendentary lifestyle	rs263771	2	185921692	C		-0.017	0.003	3.1e-11
Sendentary lifestyle	rs2734849	11	113270160	A		-0.014	0.002	8.2e-10
Sendentary lifestyle	rs2748985	1	1853184	T		-0.015	0.002	4.1e-12
Sendentary lifestyle	rs303753	18	21074922	G		-0.014	0.002	2.7e-10
Sendentary lifestyle	rs34811474	4	25408838	G		0.015	0.003	2.3e-09
Sendentary lifestyle	rs35933007	12	38929341	G		-0.015	0.003	9.2e-09
Sendentary lifestyle	rs374722	2	147839830	G		0.024	0.003	5.5e-16
Sendentary lifestyle	rs3796386	3	49899795	G		-0.026	0.002	3.2e-33
Sendentary lifestyle	rs4073003	17	19148305	A		0.02	0.003	1.2e-09
Sendentary lifestyle	rs42210	5	166408788	G		-0.014	0.002	7.3e-09
Sendentary lifestyle	rs4382592	9	134870755	T		0.014	0.002	6.7e-09
Sendentary lifestyle	rs4845364	1	154141908	A		-0.015	0.002	1.3e-12
Sendentary lifestyle	rs4973576	2	233806771	C		-0.015	0.002	1e-09
Sendentary lifestyle	rs553397860	13	99051118	A		0.017	0.003	8.9e-09
Sendentary lifestyle	rs55772938	7	70025113	A		-0.015	0.002	3.9e-10
Sendentary lifestyle	rs56103247	20	62483184	C		0.03	0.005	3.8e-10
Sendentary lifestyle	rs56858768	13	86511730	G		-0.015	0.002	3.4e-10
Sendentary lifestyle	rs57585211	5	107197725	T		-0.017	0.003	4.3e-09
Sendentary lifestyle	rs6012558	20	47531286	G		0.014	0.002	1.6e-10
Sendentary lifestyle	rs6131281	20	11891724	C		0.016	0.002	3.1e-13
Sendentary lifestyle	rs61331678	15	77995949	G		0.015	0.002	6.1e-12
Sendentary lifestyle	rs6141814	20	31368960	C		-0.014	0.002	1.3e-09
Sendentary lifestyle	rs62379379	5	141082015	G		-0.026	0.004	7.8e-10
Sendentary lifestyle	rs62471080	7	109128060	G		-0.013	0.002	3.7e-09
Sendentary lifestyle	rs62641636	2	68425427	A		0.014	0.002	7e-10
Sendentary lifestyle	rs631130	22	39966547	A		0.013	0.002	4e-09
Sendentary lifestyle	rs631130	1	96043010	T		-0.014	0.002	5e-09
Sendentary lifestyle	rs6472942	8	76827190	T		-0.013	0.002	1.8e-09
Sendentary lifestyle	rs648044	11	114030799	A		-0.014	0.002	1e-09
Sendentary lifestyle	rs6673341	1	184655649	T		-0.015	0.002	2.2e-11
Sendentary lifestyle	rs66852340	4	3311070	C		-0.018	0.003	7.9e-12
Sendentary lifestyle	rs6721975	2	5832667	T		-0.017	0.003	1.7e-10
Sendentary lifestyle	rs6744254	2	155986195	C		-0.016	0.002	5.4e-13
Sendentary lifestyle	rs6797840	3	85656569	A		-0.016	0.002	1.7e-13
Sendentary lifestyle	rs6825241	4	152543783	C		-0.017	0.002	4.9e-15
Sendentary lifestyle	rs6850494	4	82291771	A		-0.014	0.002	1.1e-10
Sendentary lifestyle	rs7184800	16	53509131	G		0.017	0.002	8.2e-13
Sendentary lifestyle	rs7189927	16	28913787	T		0.015	0.002	3.4e-11
Sendentary lifestyle	rs7248205	19	10770305	C		0.014	0.002	3.4e-10
Sendentary lifestyle	rs72725224	1	188115858	A		-0.046	0.008	3.7e-09
Sendentary lifestyle	rs72781699	2	24277709	G		-0.019	0.003	3e-12
Sendentary lifestyle	rs72828890	5	167806836	C		0.019	0.003	4.9e-09
Sendentary lifestyle	rs72834698	6	26176517	G		0.023	0.003	2.7e-13
Sendentary lifestyle	rs749671	16	31088347	G		0.016	0.002	2.7e-12
Sendentary lifestyle	rs74996610	12	24075007	C		-0.031	0.005	4.1e-09
Sendentary lifestyle	rs7564130	2	50606642	T		-0.015	0.002	2.8e-11
Sendentary lifestyle	rs7693703	4	118357405	G		0.023	0.004	2.7e-09
Sendentary lifestyle	rs77589760	6	89827716	C		0.037	0.006	4.1e-10
Sendentary lifestyle	rs7834121	8	10770255	G		-0.014	0.002	1.1e-10
Sendentary lifestyle	rs801733	11	65934549	A		0.017	0.002	7.3e-14
Sendentary lifestyle	rs870151	9	92230747	T		-0.016	0.002	8.8e-13
Sendentary lifestyle	rs8756	12	66359752	C		-0.013	0.002	5.3e-10
Sendentary lifestyle	rs9471333	6	40362023	C		0.013	0.002	1.5e-09
Sendentary lifestyle	rs9563168	13	54247827	G		0.018	0.003	4.3e-11
Sendentary lifestyle	rs9569734	13	58319476	A		0.019	0.003	3.4e-10
Sendentary lifestyle	rs9718104	6	166170539	T		-0.041	0.005	9.3e-19
Sendentary lifestyle	rs9834970	3	36856030	T		0.013	0.002	3.3e-09
Sendentary lifestyle	rs984409	1	67020440	G		-0.015	0.002	4.1e-11
Sendentary lifestyle	rs984409	20	59828857	A		-0.014	0.002	9.3e-10
Sendentary lifestyle	rs9867121	3	114631548	C		0.019	0.003	3.9e-12
Sendentary lifestyle	rs9902312	17	65070304	T		0.015	0.002	4.5e-11
Sendentary lifestyle	rs9964724	18	35159124	C		0.018	0.002	3.3e-14
Strenuous sports or other exercises	rs10946808	6	26233387	A	G	-0.008	0.001	9.9e-10
Strenuous sports or other exercises	rs111901094	19	19513570	G	T	0.009	0.001	3e-09
Strenuous sports or other exercises	rs159544	5	60489247	A	G	-0.007	0.001	1.3e-09
Strenuous sports or other exercises	rs166840	17	19799698	G	A	0.008	0.001	3.1e-11
Strenuous sports or other exercises	rs62253088	3	85400801	T	C	0.011	0.001	1e-19
Strenuous sports or other exercises	rs75930676	14	71826547	T	C	-0.016	0.003	2e-09
Vigorous physical activity	rs1248860	3	85015779	G	A	-0.01	0.001	1.1e-13
Vigorous physical activity	rs13243553	7	133506955	G	A	0.009	0.001	9e-11
Vigorous physical activity	rs2764261	6	108927842	A	G	0.009	0.001	2e-11
Vigorous physical activity	rs328902	7	35020843	C	T	-0.009	0.001	5.5e-10
Vigorous physical activity	rs3781411	10	126715436	C	T	0.013	0.002	3e-10
Chronotype	rs10058356	5	35220404	T	C	-0.0207	0.0034523	2.02e-09
Chronotype	rs10109566	8	59800446	A	G	-0.0222	0.00385752	8.65e-09
Chronotype	rs10175975	2	59429807	T	C	0.0252	0.00413589	1.11e-09
Chronotype	rs10254050	7	96468077	C	G	-0.0577	0.00514673	3.58e-29
Chronotype	rs1025601	18	73056278	T	C	-0.0218	0.00391945	2.67e-08
Chronotype	rs10402849	19	2695661	T	C	0.0259	0.00436541	2.98e-09
Chronotype	rs1061032	17	8064083	T	G	0.0644	0.00644645	1.69e-23
Chronotype	rs10742179	11	27650524	A	G	0.0352	0.00446927	3.38e-15
Chronotype	rs10759208	9	109806199	T	C	-0.0248	0.00397563	4.42e-10
Chronotype	rs10762434	10	73044413	C	G	0.0249	0.00444961	2.2e-08
Chronotype	rs10818834	9	126317324	T	C	0.0302	0.00436858	4.73e-12
Chronotype	rs10832648	11	16618307	A	C	-0.0314	0.00458461	7.41e-12
Chronotype	rs10838687	11	47312892	T	G	0.0345	0.00469005	1.9e-13
Chronotype	rs10917513	1	20006887	T	C	-0.0309	0.00391883	3.15e-15
Chronotype	rs10951325	7	32265545	T	C	0.0336	0.00368583	7.8e-20
Chronotype	rs11102807	1	115061584	A	G	-0.0219	0.00379747	8.09e-09
Chronotype	rs111261826	3	7189617	A	C	-0.028	0.00423729	3.89e-11
Chronotype	rs11152350	18	60240352	A	C	-0.0281	0.00378859	1.2e-13
Chronotype	rs11154718	6	99592404	T	C	-0.0233	0.00384806	1.4e-09
Chronotype	rs11200159	10	123553392	A	C	-0.0234	0.00398095	4.15e-09
Chronotype	rs113161209	7	148564367	A	G	0.0442	0.00801887	3.55e-08
Chronotype	rs113851554	2	66750564	T	G	-0.054	0.00732303	1.66e-13
Chronotype	rs1144566	1	182569626	T	C	0.2306	0.0111261	2e-95
Chronotype	rs114848860	3	36859494	A	T	-0.0768	0.0103532	1.19e-13
Chronotype	rs115073088	1	174215858	A	G	-0.0755	0.0108994	4.31e-12
Chronotype	rs11545787	17	17398278	A	G	-0.0498	0.00436842	4.2e-30
Chronotype	rs11588913	1	79963816	A	G	-0.0236	0.00374782	3.03e-10
Chronotype	rs1163238	10	104943993	A	G	-0.0237	0.00429581	3.45e-08
Chronotype	rs11641239	16	23124193	T	C	0.0229	0.00390852	4.65e-09
Chronotype	rs11670534	19	47003906	T	C	-0.0305	0.00491539	5.46e-10
Chronotype	rs11677484	2	191578172	T	G	0.0229	0.00376459	1.18e-09
Chronotype	rs11678584	2	32563426	A	T	-0.0278	0.0047295	4.15e-09
Chronotype	rs11681299	2	88901732	T	C	0.0237	0.00407357	5.96e-09
Chronotype	rs118047999	22	38851675	C	G	0.0236	0.00417404	1.57e-08
Chronotype	rs11845599	14	101016824	A	G	-0.0274	0.00379501	5.22e-13
Chronotype	rs12040629	1	77705365	A	G	0.0727	0.00516152	4.71e-45
Chronotype	rs12140153	1	62579891	T	G	-0.0604	0.0068041	6.89e-19
Chronotype	rs12195792	6	98705295	A	T	0.034	0.00434116	4.8e-15
Chronotype	rs12206814	6	41517457	C	G	0.0254	0.0044538	1.17e-08
Chronotype	rs1221502	1	193276975	A	C	0.0197	0.00346953	1.36e-08
Chronotype	rs12249410	10	64301941	T	G	-0.0337	0.00565531	2.54e-09
Chronotype	rs12298405	12	17015267	T	C	-0.0234	0.00366312	1.68e-10
Chronotype	rs12378543	9	83196097	T	C	-0.0233	0.00397951	4.77e-09
Chronotype	rs12380242	9	139310187	T	C	-0.0206	0.00334742	7.55e-10
Chronotype	rs12442674	15	96907819	A	C	0.0229	0.00396949	8e-09
Chronotype	rs12464387	2	75445544	A	G	-0.0214	0.0035082	1.06e-09
Chronotype	rs12518401	5	173539588	A	G	-0.0236	0.00368865	1.58e-10
Chronotype	rs12600452	17	45054564	A	G	0.0255	0.00426065	2.16e-09
Chronotype	rs12631477	3	83804561	T	C	0.0277	0.00467747	3.19e-09
Chronotype	rs12771973	10	133749294	A	G	-0.0223	0.00398285	2.16e-08
Chronotype	rs1278402	11	82972097	A	G	0.0281	0.00470845	2.4e-09
Chronotype	rs12808544	11	58373221	A	C	-0.0348	0.00441176	3.08e-15
Chronotype	rs12927162	16	52684916	A	G	0.0561	0.00435424	5.52e-38
Chronotype	rs12950382	17	30603994	A	G	0.0234	0.00428336	4.7e-08
Chronotype	rs13004345	2	174037347	T	C	-0.0189	0.00315948	2.21e-09
Chronotype	rs13011556	2	4651923	C	G	-0.0285	0.0038389	1.14e-13
Chronotype	rs13172141	5	122990902	A	T	0.0217	0.00360885	1.82e-09
Chronotype	rs13203140	6	37630133	T	C	-0.0252	0.00417703	1.61e-09
Chronotype	rs13377754	12	34051765	T	C	0.0485	0.00365211	3.01e-40
Chronotype	rs1398346	3	110271943	T	C	0.0259	0.00472973	4.35e-08
Chronotype	rs1468945	3	185990392	A	G	-0.0363	0.00448536	5.81e-16
Chronotype	rs1502249	4	27495379	A	G	0.0173	0.00311207	2.72e-08
Chronotype	rs1508608	11	92893825	A	G	0.028	0.00391335	8.36e-13
Chronotype	rs1559253	5	106657015	A	G	0.0217	0.00372085	5.48e-09
Chronotype	rs1599374	3	160891727	A	G	0.0309	0.00391784	3.09e-15
Chronotype	rs16939162	8	76653156	A	G	0.038	0.00492675	1.23e-14
Chronotype	rs17007397	3	70594975	C	G	0.0231	0.00423077	4.75e-08
Chronotype	rs17302081	7	115673079	T	C	0.022	0.00381679	8.21e-09
Chronotype	rs17448682	1	15966713	T	C	0.0348	0.00425376	2.82e-16
Chronotype	rs17455138	4	130903511	T	C	0.0307	0.00475159	1.04e-10
Chronotype	rs17575798	1	110086451	A	G	-0.0336	0.00443682	3.66e-14
Chronotype	rs17577073	11	99152801	A	C	0.0246	0.00386792	2.02e-10
Chronotype	rs17712705	10	69623271	A	G	-0.0247	0.00418077	3.47e-09
Chronotype	rs1788784	18	21159630	A	G	-0.0273	0.00435754	3.72e-10
Chronotype	rs1799464	12	16286082	A	G	-0.02	0.0036036	2.86e-08
Chronotype	rs1800828	3	113891549	C	G	0.0257	0.00458029	2.01e-08
Chronotype	rs184033703	2	206956138	A	G	0.0577	0.00779203	1.31e-13
Chronotype	rs187028	8	73459513	A	T	-0.0222	0.00349606	2.15e-10
Chronotype	rs1871729	8	136223702	A	G	-0.0232	0.00401801	7.76e-09
Chronotype	rs1886205	13	94062095	A	C	0.0293	0.0039051	6.25e-14
Chronotype	rs2050185	6	147936781	A	G	0.0217	0.00374138	6.62e-09
Chronotype	rs2072727	20	43538733	T	C	0.0282	0.00359144	4.11e-15
Chronotype	rs2166559	2	149551658	T	C	-0.0329	0.00544792	1.56e-09
Chronotype	rs2304467	16	8988777	C	G	-0.0237	0.00408903	6.78e-09
Chronotype	rs2322605	8	27164449	A	G	-0.0215	0.00360376	2.43e-09
Chronotype	rs2396004	6	43355851	A	G	0.0214	0.00360877	3.04e-09
Chronotype	rs247929	12	46294908	C	G	0.031	0.00369576	4.93e-17
Chronotype	rs2514214	11	113395329	A	G	0.027	0.00450075	1.98e-09
Chronotype	rs2580160	18	1816036	A	G	0.0283	0.00428269	3.88e-11
Chronotype	rs2593487	13	69903058	A	G	-0.0285	0.00405232	2.03e-12
Chronotype	rs2648721	10	93026996	T	G	-0.0238	0.00425608	2.24e-08
Chronotype	rs2653349	6	55142337	A	G	0.0659	0.00451154	2.52e-48
Chronotype	rs2737245	8	116658583	T	G	0.0335	0.00395981	2.68e-17
Chronotype	rs2844016	9	24582747	T	C	0.0266	0.00445785	2.41e-09
Chronotype	rs2850979	4	102094764	T	C	-0.0234	0.00395203	3.21e-09
Chronotype	rs2878172	14	55373670	A	G	-0.0213	0.00367749	6.94e-09
Chronotype	rs2881955	6	72479263	T	C	0.0271	0.00412858	5.23e-11
Chronotype	rs2901796	5	163330708	A	G	0.0246	0.00397479	6.06e-10
Chronotype	rs308521	9	37367094	T	C	0.0283	0.00335985	3.67e-17
Chronotype	rs3100052	8	101967139	A	G	0.0246	0.0036948	2.77e-11
Chronotype	rs34054660	8	65015659	A	G	0.0249	0.00455127	4.48e-08
Chronotype	rs34509802	2	101591710	A	G	0.0396	0.00558454	1.33e-12
Chronotype	rs34967119	3	104778430	A	G	0.02	0.00349711	1.07e-08
Chronotype	rs35346733	3	2521322	A	G	-0.0316	0.0050641	4.37e-10
Chronotype	rs35346733	3	2521322	A	G	-0.0316	0.0050641	4.37e-10
Chronotype	rs3760381	17	43047083	A	G	0.0274	0.004377	3.84e-10
Chronotype	rs3782860	12	361996	T	C	0.025	0.00382146	6.07e-11
Chronotype	rs3796618	4	1349602	A	T	-0.0229	0.00399302	9.75e-09
Chronotype	rs3807651	7	77823771	A	T	0.0246	0.00427603	8.77e-09
Chronotype	rs3815983	13	109779906	T	C	-0.0216	0.00345711	4.17e-10
Chronotype	rs3850174	3	172364093	A	T	-0.0346	0.00438197	2.88e-15
Chronotype	rs3867239	11	122093090	A	G	0.0262	0.00390404	1.94e-11
Chronotype	rs4027217	7	14093914	A	C	-0.0258	0.00471491	4.46e-08
Chronotype	rs4121878	11	95120372	C	G	0.0219	0.00380208	8.41e-09
Chronotype	rs4236237	7	69936477	A	C	-0.0242	0.00374555	1.04e-10
Chronotype	rs4365329	17	31625887	A	T	-0.0194	0.00348858	2.68e-08
Chronotype	rs4419127	18	31663654	A	G	0.0444	0.00391431	8e-30
Chronotype	rs4535583	6	115699280	T	C	0.0212	0.00385104	3.68e-08
Chronotype	rs4550384	14	85350142	T	G	0.0237	0.003931	1.65e-09
Chronotype	rs45597035	13	73649152	A	G	-0.0222	0.00395581	2e-08
Chronotype	rs4666682	2	186203743	A	G	-0.0254	0.00430655	3.68e-09
Chronotype	rs4672458	2	53736362	T	C	-0.0224	0.00350548	1.66e-10
Chronotype	rs4698678	4	18260776	C	G	0.0307	0.00453136	1.25e-11
Chronotype	rs4729854	7	102383663	A	T	-0.0485	0.00386639	4.28e-36
Chronotype	rs4775086	15	58969292	A	G	-0.0267	0.0046875	1.22e-08
Chronotype	rs4785296	16	49467234	C	G	0.0264	0.00435644	1.37e-09
Chronotype	rs4804951	19	31673388	A	G	0.0234	0.00398909	4.46e-09
Chronotype	rs487722	12	57824165	T	G	0.0273	0.00453941	1.81e-09
Chronotype	rs4878734	9	38010085	A	T	0.0218	0.00399048	4.69e-08
Chronotype	rs4903203	14	74660508	A	G	0.0247	0.00386602	1.67e-10
Chronotype	rs497338	10	804315	T	C	0.0271	0.00425565	1.91e-10
Chronotype	rs57236847	20	44668401	C	G	0.0269	0.0045834	4.38e-09
Chronotype	rs58681483	17	57934654	A	G	0.0352	0.00613668	9.69e-09
Chronotype	rs58876439	19	42600984	A	G	0.0474	0.00713426	3.05e-11
Chronotype	rs59986227	15	48009263	C	G	-0.0307	0.00454209	1.39e-11
Chronotype	rs6047481	20	21539564	A	T	0.0253	0.00428016	3.4e-09
Chronotype	rs60616179	6	110244765	A	G	0.0509	0.00809092	3.16e-10
Chronotype	rs6131805	20	16222093	T	G	0.0257	0.00381816	1.68e-11
Chronotype	rs6131942	20	17348608	A	G	-0.0263	0.00326181	7.42e-16
Chronotype	rs61990287	14	42069889	A	C	0.0248	0.0042641	6.04e-09
Chronotype	rs62124718	2	12822995	A	G	-0.0447	0.00611157	2.59e-13
Chronotype	rs621421	11	30405914	T	C	-0.0273	0.0035733	2.17e-14
Chronotype	rs62182135	2	240267305	A	C	-0.0242	0.00340222	1.13e-12
Chronotype	rs62465218	7	132294312	A	C	-0.0274	0.00477768	9.74e-09
Chronotype	rs62479736	8	3654320	T	G	0.0243	0.003888	4.1e-10
Chronotype	rs6429233	1	241137033	A	G	0.0202	0.00354448	1.2e-08
Chronotype	rs6433478	2	175241482	T	C	-0.0253	0.00372936	1.17e-11
Chronotype	rs6440833	3	152646244	A	G	0.021	0.00342745	8.94e-10
Chronotype	rs6477309	9	8450638	T	C	0.0309	0.00394334	4.64e-15
Chronotype	rs6560218	9	74245426	T	C	-0.0224	0.00394714	1.39e-08
Chronotype	rs662094	11	66342691	A	G	0.0282	0.00390907	5.45e-13
Chronotype	rs66507804	5	86630284	T	C	-0.0322	0.00487362	3.93e-11
Chronotype	rs66617308	10	56699338	T	C	0.0184	0.00336134	4.4e-08
Chronotype	rs6727752	2	76361783	A	G	0.0256	0.00403658	2.27e-10
Chronotype	rs67988891	5	152204741	C	G	-0.0363	0.0041344	1.63e-18
Chronotype	rs6816922	4	80206272	A	C	-0.02	0.00364964	4.26e-08
Chronotype	rs6838677	4	66520667	A	C	-0.0213	0.00383025	2.68e-08
Chronotype	rs695459	22	28848278	T	C	-0.022	0.00385627	1.17e-08
Chronotype	rs6967481	7	50642701	T	C	0.0321	0.00343132	8.39e-21
Chronotype	rs6988733	8	91535686	T	C	0.0229	0.00412315	2.79e-08
Chronotype	rs710284	14	98532540	T	C	0.022	0.00390903	1.83e-08
Chronotype	rs711098	12	77976559	A	C	0.0217	0.00373173	6.07e-09
Chronotype	rs7111582	11	43893222	A	G	-0.0388	0.00513431	4.11e-14
Chronotype	rs7143933	14	62460219	T	G	0.0246	0.00423919	6.52e-09
Chronotype	rs71523448	8	31817493	C	G	-0.0499	0.00676427	1.62e-13
Chronotype	rs72720396	1	91191582	A	G	-0.0416	0.00440538	3.61e-21
Chronotype	rs72729847	4	147296930	T	C	-0.0303	0.00471816	1.35e-10
Chronotype	rs72773411	16	728514	A	G	0.0293	0.00527358	2.77e-08
Chronotype	rs72790386	16	68136932	T	G	0.0604	0.0107742	2.07e-08
Chronotype	rs72796401	2	24180078	A	T	0.0246	0.00342332	6.68e-13
Chronotype	rs72966564	3	123149816	T	C	-0.0234	0.00404634	7.35e-09
Chronotype	rs73026775	19	31052954	A	G	-0.0335	0.00598321	2.16e-08
Chronotype	rs7304278	12	106989915	A	G	-0.0291	0.0037866	1.53e-14
Chronotype	rs7429614	3	77205438	T	G	0.0349	0.00388166	2.45e-19
Chronotype	rs747003	2	161916409	T	C	0.0196	0.00352835	2.78e-08
Chronotype	rs75120545	2	44271496	T	C	0.0862	0.0103234	6.84e-17
Chronotype	rs7602499	2	41385367	T	C	0.0223	0.00404645	3.56e-08
Chronotype	rs76064513	2	125438641	T	C	0.0338	0.00610549	3.09e-08
Chronotype	rs7649164	3	150788032	T	G	0.0211	0.00363292	6.33e-09
Chronotype	rs76518095	10	131149976	T	C	0.0398	0.00689536	7.82e-09
Chronotype	rs766406	6	26319588	T	G	-0.0236	0.00382682	6.98e-10
Chronotype	rs7700110	4	114439894	A	G	0.0242	0.00411565	4.11e-09
Chronotype	rs7701529	5	63861475	A	T	-0.0295	0.0042735	5.1e-12
Chronotype	rs7721608	5	76581258	T	G	0.0204	0.0034017	2.01e-09
Chronotype	rs77248969	2	136490731	A	G	-0.0333	0.00569231	4.91e-09
Chronotype	rs7735794	5	175339984	A	G	0.0344	0.00615495	2.29e-08
Chronotype	rs77960	5	103964585	A	G	0.0221	0.00340262	8.29e-11
Chronotype	rs7845620	8	53129069	A	C	-0.0425	0.00479738	8.09e-19
Chronotype	rs78580841	3	46986452	T	C	0.0424	0.00639903	3.46e-11
Chronotype	rs7900191	10	119145774	T	C	-0.0187	0.00342679	4.83e-08
Chronotype	rs7943634	11	126734319	T	C	-0.0235	0.00383111	8.55e-10
Chronotype	rs7959983	12	90452978	T	C	-0.0299	0.00368091	4.54e-16
Chronotype	rs80097534	12	121029604	T	G	-0.0357	0.00600606	2.78e-09
Chronotype	rs80271258	2	239311505	T	C	-0.0894	0.00649473	4.16e-43
Chronotype	rs8072058	17	55734198	A	T	-0.0281	0.00488186	8.59e-09
Chronotype	rs909757	1	4850823	T	C	0.0197	0.00344045	1.03e-08
Chronotype	rs9347926	6	165195547	A	T	0.0264	0.00356323	1.28e-13
Chronotype	rs9348050	6	166263488	T	C	0.0221	0.00338853	6.96e-11
Chronotype	rs9394154	6	11574374	C	G	-0.0217	0.00353535	8.35e-10
Chronotype	rs9416744	10	60567937	A	C	0.0344	0.00412421	7.38e-17
Chronotype	rs9436119	1	150467753	A	G	0.0395	0.00347314	5.7e-30
Chronotype	rs9476310	6	57767576	T	C	0.0263	0.00367011	7.74e-13
Chronotype	rs9496623	6	143751625	A	G	-0.0235	0.00421903	2.54e-08
Chronotype	rs9558942	13	107700218	T	C	-0.0192	0.00350813	4.43e-08
Chronotype	rs9571526	13	66590868	T	G	-0.0272	0.00465514	5.14e-09
Chronotype	rs9597241	13	56281271	A	C	0.0332	0.00445697	9.39e-14
Chronotype	rs962961	14	57281154	T	C	-0.0219	0.0033212	4.29e-11
Chronotype	rs9636202	19	18449238	A	G	-0.026	0.00392927	3.67e-11
Chronotype	rs9817910	3	18246870	A	G	-0.0216	0.00338611	1.78e-10
Chronotype	rs9836621	3	182096311	T	C	-0.0279	0.00379076	1.84e-13
Chronotype	rs9950528	18	35762461	A	G	-0.0235	0.00400273	4.32e-09
Chronotype	rs9956387	18	44773382	A	T	-0.0198	0.00355987	2.67e-08
Chronotype	rs9964420	18	56824041	A	C	-0.0488	0.00381996	2.26e-37
Chronotype	rs9991917	4	132512118	A	T	0.0452703	0.00792686	1.12e-08
Chronotype	rs9997394	4	163704083	A	G	-0.0254	0.00416257	1.05e-09
Insonmia	rs1015438	16	51177517	A	G	0.058	0.008	2.51e-14
Insonmia	rs1038093	15	74012409	T	C	0.039	0.006	2.47e-10
Insonmia	rs10502966	18	50748499	A	G	-0.039	0.006	8.54e-11
Insonmia	rs1064213	2	198950240	A	G	-0.037	0.006	6.41e-10
Insonmia	rs1064939	11	118396331	A	T	0.13	0.02	2.16e-10
Insonmia	rs10756571	9	14534505	T	C	0.036	0.006	1.8e-08
Insonmia	rs10758593	9	4292083	A	G	-0.036	0.006	4.9e-09
Insonmia	rs10761240	9	96361922	A	G	-0.043	0.006	2.12e-12
Insonmia	rs10800992	1	190900576	T	C	0.042	0.006	3.84e-12
Insonmia	rs10825503	10	57177470	T	G	0.033	0.006	1.43e-08
Insonmia	rs10898940	11	73455292	A	C	0.034	0.006	8.09e-09
Insonmia	rs10928256	2	146458738	T	C	0.034	0.006	1.61e-08
Insonmia	rs10944696	6	94498850	A	G	-0.038	0.007	7.99e-09
Insonmia	rs10955647	8	114154187	T	G	0.033	0.006	1.84e-08
Insonmia	rs11001276	10	76825638	A	T	-0.038	0.007	2.52e-08
Insonmia	rs11090039	22	41496800	A	G	0.039	0.007	1.82e-09
Insonmia	rs11149313	13	85294881	A	G	0.04	0.007	2.38e-09
Insonmia	rs1147852	6	147980909	A	G	0.039	0.006	9.94e-10
Insonmia	rs11588755	1	57819204	A	G	-0.035	0.006	5.14e-09
Insonmia	rs11605348	11	47606483	A	G	-0.045	0.006	7.01e-13
Insonmia	rs116466468	2	159137557	T	C	0.044	0.007	2.11e-10
Insonmia	rs1167132	12	43484487	T	C	0.035	0.006	8.73e-09
Insonmia	rs11679943	2	77724624	A	G	0.037	0.006	3.16e-09
Insonmia	rs11756035	6	18843810	C	G	0.051	0.009	1.29e-08
Insonmia	rs11803128	1	190060095	A	G	-0.041	0.006	6.85e-11
Insonmia	rs118166957	9	8858043	T	C	0.068	0.008	1.95e-16
Insonmia	rs11838830	13	60362013	A	G	-0.08	0.013	5.2e-10
Insonmia	rs12030482	1	96961268	A	T	0.041	0.007	8.16e-09
Insonmia	rs12187443	5	102660400	T	C	0.04	0.006	1.64e-10
Insonmia	rs12251016	10	21821918	A	T	-0.039	0.006	3.89e-10
Insonmia	rs12310246	12	84700945	A	G	0.045	0.007	4.74e-11
Insonmia	rs12454003	18	26315799	C	G	-0.035	0.006	4.94e-09
Insonmia	rs12520974	5	61514611	T	C	-0.036	0.006	1.69e-09
Insonmia	rs12614369	2	66792109	A	G	0.044	0.008	7.21e-09
Insonmia	rs12666306	7	115082406	A	G	0.042	0.006	2.24e-12
Insonmia	rs12790660	11	57667222	T	C	-0.04	0.006	4.49e-10
Insonmia	rs1289939	1	117944435	T	C	-0.041	0.007	6e-09
Insonmia	rs12912299	15	38897857	T	C	-0.043	0.006	4.42e-13
Insonmia	rs12983032	19	5073447	A	G	-0.043	0.006	1.07e-11
Insonmia	rs13010288	2	51824512	T	G	-0.06	0.009	9.26e-12
Insonmia	rs13135092	4	103198082	A	G	-0.089	0.011	2.53e-16
Insonmia	rs13138995	4	148987430	A	G	0.034	0.006	1.97e-08
Insonmia	rs152555	5	106849674	A	G	-0.052	0.008	4.83e-10
Insonmia	rs1530938	2	236900633	A	G	0.036	0.006	8.82e-10
Insonmia	rs1536053	13	111982291	T	C	-0.038	0.006	6.04e-09
Insonmia	rs1567084	3	71435955	A	G	0.033	0.006	2.14e-08
Insonmia	rs1580173	3	107955515	A	G	0.033	0.006	2.28e-08
Insonmia	rs1620977	1	72729142	A	G	0.052	0.007	2.27e-14
Insonmia	rs16903122	5	87693561	T	C	0.055	0.007	9.04e-16
Insonmia	rs16990210	4	34720226	T	C	-0.046	0.008	1.97e-08
Insonmia	rs17005118	4	82288564	A	G	0.042	0.007	6.13e-10
Insonmia	rs17025198	3	88001713	A	G	0.041	0.007	2.19e-08
Insonmia	rs17083297	5	92995477	A	C	-0.044	0.008	1.6e-08
Insonmia	rs17223714	5	50492629	A	G	0.046	0.007	2.44e-10
Insonmia	rs1731951	7	137075847	A	T	-0.035	0.006	1.36e-08
Insonmia	rs17520265	7	119674508	A	G	-0.091	0.016	2.87e-08
Insonmia	rs17643634	8	91650818	T	C	-0.06	0.008	1.34e-13
Insonmia	rs176644	15	89913632	T	G	0.035	0.006	9.49e-09
Insonmia	rs1861412	2	58893065	A	G	0.038	0.006	1.67e-10
Insonmia	rs1927902	9	120518991	T	C	0.053	0.007	1.15e-14
Insonmia	rs2030672	7	21687925	C	G	0.034	0.006	1.1e-08
Insonmia	rs2089358	1	37194103	T	C	-0.041	0.007	2.75e-10
Insonmia	rs214934	11	17193475	A	T	-0.038	0.006	3.16e-09
Insonmia	rs2221119	11	88598444	C	G	0.036	0.006	2e-09
Insonmia	rs2286729	12	6873818	A	G	0.07	0.011	5.37e-11
Insonmia	rs2364921	3	158522463	T	C	-0.034	0.006	2.13e-08
Insonmia	rs238869	6	29355113	T	C	-0.034	0.006	3.36e-08
Insonmia	rs2388840	6	99598756	A	G	-0.037	0.006	1.37e-09
Insonmia	rs2389631	13	96932868	A	C	-0.04	0.006	2.03e-10
Insonmia	rs2598293	7	133989882	T	C	0.035	0.006	2.48e-09
Insonmia	rs2838787	21	46539725	A	G	-0.036	0.006	7.65e-09
Insonmia	rs28552587	8	103356226	A	G	0.033	0.006	3.3e-08
Insonmia	rs28582096	12	123856998	A	G	-0.054	0.007	1.74e-13
Insonmia	rs28611339	8	10170037	T	G	0.058	0.009	8.46e-11
Insonmia	rs2867690	20	41972028	T	C	0.042	0.008	3.7e-08
Insonmia	rs314281	6	105400605	T	C	-0.043	0.006	6.03e-13
Insonmia	rs3184470	16	715164	A	G	-0.038	0.006	9.73e-10
Insonmia	rs324017	12	57487814	A	C	0.039	0.007	1.61e-09
Insonmia	rs34490907	17	26933741	C	G	0.054	0.009	1.76e-08
Insonmia	rs35110063	3	43066558	A	G	0.039	0.006	8.82e-11
Insonmia	rs35322724	16	77137324	A	C	0.049	0.006	3.75e-16
Insonmia	rs35539975	5	91607148	A	G	0.042	0.007	4.49e-09
Insonmia	rs4090240	9	77118987	T	C	-0.039	0.007	8.46e-09
Insonmia	rs4260410	3	178469932	T	C	0.034	0.006	4.87e-08
Insonmia	rs429358	19	45411941	T	C	0.046	0.008	2.13e-08
Insonmia	rs4502882	5	153093998	T	C	-0.039	0.006	7.96e-10
Insonmia	rs4588900	8	73890425	A	G	0.033	0.006	1.57e-08
Insonmia	rs4664299	2	160570033	T	C	-0.041	0.007	4.95e-09
Insonmia	rs4702	15	91426560	A	G	-0.048	0.006	6.78e-16
Insonmia	rs4709655	6	163280204	T	C	-0.054	0.009	3.09e-09
Insonmia	rs4788203	16	29978827	A	G	-0.035	0.006	6.32e-09
Insonmia	rs4790076	17	2243628	T	C	0.048	0.008	1.76e-09
Insonmia	rs4858708	3	25154112	A	T	-0.034	0.006	1.23e-08
Insonmia	rs492858	3	155432229	T	C	-0.066	0.011	3.46e-09
Insonmia	rs4981170	14	33412996	A	G	-0.054	0.008	7.33e-13
Insonmia	rs521484	7	49894349	A	G	-0.04	0.007	1.53e-08
Insonmia	rs55972276	5	135653737	A	C	0.073	0.009	4.19e-17
Insonmia	rs5877	1	173878862	T	C	0.036	0.006	1.23e-08
Insonmia	rs6119267	20	31163914	C	G	-0.06	0.006	2.32e-20
Insonmia	rs61921611	12	66367726	T	C	-0.044	0.006	7.84e-12
Insonmia	rs62158170	2	114082175	A	G	0.066	0.007	1.2e-19
Insonmia	rs62213452	2	210380152	T	G	0.037	0.007	2.39e-08
Insonmia	rs62264767	3	117642005	A	C	0.065	0.008	1.63e-14
Insonmia	rs62301574	4	22050165	C	G	-0.042	0.007	1.37e-08
Insonmia	rs623025	1	201765094	T	C	-0.038	0.007	3.16e-08
Insonmia	rs62383308	5	165460085	A	G	-0.06	0.011	3.98e-08
Insonmia	rs62429521	6	140324582	A	C	0.051	0.008	1.78e-09
Insonmia	rs6457796	6	34828553	T	C	-0.039	0.007	1.12e-08
Insonmia	rs6465151	7	88310899	T	C	0.056	0.009	1.9e-09
Insonmia	rs647905	11	121534938	T	C	0.033	0.006	2.87e-08
Insonmia	rs6510033	19	30710785	A	G	-0.037	0.007	4.66e-08
Insonmia	rs6589988	11	99126016	A	G	-0.038	0.006	4.7e-09
Insonmia	rs6597649	9	133786652	T	C	0.033	0.006	3.05e-08
Insonmia	rs6601080	5	179511043	A	G	0.035	0.006	2.21e-08
Insonmia	rs6606731	12	109982578	A	T	0.043	0.008	1.51e-08
Insonmia	rs66674044	16	19904344	A	T	-0.06	0.009	2.18e-12
Insonmia	rs667730	11	83277325	T	C	0.033	0.006	2.26e-08
Insonmia	rs6702604	1	107190062	A	G	-0.037	0.006	1.3e-09
Insonmia	rs671985	8	60914783	A	G	-0.038	0.006	2.79e-10
Insonmia	rs6734957	2	42813247	T	G	-0.042	0.007	1.82e-09
Insonmia	rs6808140	3	10581380	T	C	0.039	0.006	5.35e-11
Insonmia	rs6888135	5	141254063	A	C	0.038	0.006	1.21e-10
Insonmia	rs694786	3	173112907	T	C	-0.044	0.006	1.97e-13
Insonmia	rs6967168	7	132672192	T	G	-0.044	0.007	1.39e-10
Insonmia	rs6973090	7	102008352	A	G	-0.038	0.007	4.31e-08
Insonmia	rs6978112	7	1966841	T	C	0.034	0.006	2.11e-08
Insonmia	rs699844	1	74878253	A	G	0.06	0.011	4.11e-08
Insonmia	rs701394	5	80296487	A	G	-0.036	0.006	6.83e-09
Insonmia	rs715338	15	57215867	A	G	0.041	0.006	7.85e-12
Insonmia	rs7214267	17	43157709	A	G	-0.044	0.006	5.09e-13
Insonmia	rs72657797	4	90820809	T	C	-0.056	0.008	1.52e-12
Insonmia	rs728017	6	124292594	A	G	-0.035	0.006	9.51e-09
Insonmia	rs72820274	2	104412924	A	G	0.034	0.006	1.28e-08
Insonmia	rs72899452	11	45415577	T	C	0.074	0.012	1e-09
Insonmia	rs7402939	15	99183876	T	C	-0.036	0.006	5.19e-09
Insonmia	rs742760	20	50985290	A	T	0.043	0.008	2.48e-08
Insonmia	rs7475916	10	77771194	C	G	-0.037	0.006	6.7e-09
Insonmia	rs75452188	2	67134426	A	G	0.052	0.009	1.58e-08
Insonmia	rs7571486	2	176473295	A	G	-0.039	0.007	1.4e-08
Insonmia	rs75932578	7	106844694	T	C	-0.04	0.007	4.15e-08
Insonmia	rs7599697	2	239231477	T	C	-0.037	0.006	5e-09
Insonmia	rs76145129	20	62670427	T	G	-0.05	0.009	2.73e-08
Insonmia	rs7625896	3	44062561	A	G	0.036	0.006	5.28e-09
Insonmia	rs79693059	11	72340686	C	G	-0.073	0.011	1.61e-11
Insonmia	rs8076183	17	61024696	T	C	-0.038	0.006	2.75e-10
Insonmia	rs8180457	5	107209814	T	C	-0.056	0.008	1.12e-11
Insonmia	rs823247	2	2850540	T	C	-0.037	0.006	5.25e-10
Insonmia	rs830716	16	12323509	C	G	0.045	0.007	8.68e-12
Insonmia	rs874168	8	30849450	T	C	0.034	0.006	7.95e-09
Insonmia	rs908668	19	56134038	T	C	0.05	0.007	1.41e-11
Insonmia	rs9316619	13	53978628	T	C	0.046	0.008	5.5e-09
Insonmia	rs940780	7	3323848	T	C	0.038	0.006	8.5e-10
Insonmia	rs9540729	13	66947124	A	T	0.036	0.006	1.4e-09
Insonmia	rs9889282	17	50259142	A	C	-0.042	0.006	4.7e-12
Insonmia	rs9931543	16	56128782	T	C	0.048	0.007	1.11e-12
Insonmia	rs9964420	18	56824041	A	C	0.035	0.007	4.54e-08
Education	rs10006235	4	130670108	T	C	-0.009	0.002	4.48e-09
Education	rs10021733	4	28609476	T	C	-0.016	0.003	9.45e-10
Education	rs10041403	5	67805272	T	C	0.015	0.002	1.55e-15
Education	rs10060023	5	124304677	T	C	0.011	0.002	1.88e-13
Education	rs10080647	6	114742335	A	C	0.012	0.002	7.05e-10
Education	rs10122669	9	116555771	A	G	-0.008	0.001	3e-08
Education	rs10145520	14	21930932	T	G	-0.012	0.002	4.78e-12
Education	rs10192834	2	207725616	T	C	0.008	0.002	2.05e-08
Education	rs10193498	2	174094345	A	T	0.01	0.002	3.1e-09
Education	rs10205057	2	186139826	T	C	0.009	0.001	3.67e-10
Education	rs1024268	1	70117404	T	C	-0.008	0.001	3.4e-09
Education	rs10264573	7	1944591	A	G	0.018	0.003	3.79e-08
Education	rs1035578	16	12531365	A	G	-0.009	0.001	2.57e-11
Education	rs10402747	19	45815248	T	C	0.008	0.001	4.79e-08
Education	rs10411759	19	1857297	A	G	0.012	0.002	2.88e-09
Education	rs10460095	18	22624708	A	G	-0.012	0.001	2.61e-18
Education	rs10496091	2	61482261	A	G	-0.013	0.002	3.71e-17
Education	rs10519504	4	140640283	T	G	0.012	0.002	7.31e-10
Education	rs1054442	12	49389320	A	C	-0.014	0.002	1.1e-20
Education	rs10761202	9	96019970	T	C	0.009	0.001	4.28e-10
Education	rs10772644	12	13417617	C	G	0.014	0.002	1.69e-10
Education	rs10783243	12	48653003	A	G	-0.009	0.001	5.8e-11
Education	rs10798888	1	32199099	T	G	-0.014	0.002	5.15e-14
Education	rs10799615	1	20541370	A	G	-0.009	0.002	4.11e-08
Education	rs10810099	9	14161927	A	G	-0.015	0.002	1.91e-20
Education	rs10831656	11	11660815	T	C	0.009	0.002	3.1e-09
Education	rs10844179	12	32469601	A	G	0.01	0.002	5.03e-10
Education	rs10845051	12	10291446	A	T	0.008	0.001	3.75e-09
Education	rs10875121	1	98417446	C	G	0.017	0.002	4.46e-20
Education	rs10892807	11	121998254	T	C	0.011	0.001	1.09e-14
Education	rs10899282	11	76504698	A	G	0.014	0.002	1.05e-16
Education	rs10937240	3	185802823	T	C	-0.012	0.002	6.95e-12
Education	rs10940540	5	56677646	A	T	0.008	0.001	3.44e-08
Education	rs10940921	5	30808645	T	G	0.011	0.001	1.31e-14
Education	rs10951590	7	39091043	T	C	-0.011	0.002	3.62e-13
Education	rs10974256	9	3952892	A	G	-0.009	0.002	4.12e-10
Education	rs10996167	10	66813928	C	G	0.011	0.002	7.47e-09
Education	rs11003463	10	51801793	T	G	0.009	0.002	5.58e-10
Education	rs11021432	11	95837674	A	T	0.01	0.002	1.25e-12
Education	rs11030102	11	27681596	C	G	0.01	0.002	4.6e-10
Education	rs1107871	12	132240659	A	G	-0.008	0.001	4.18e-09
Education	rs11081529	18	75902735	T	C	0.013	0.002	5.22e-16
Education	rs11082011	18	35145122	T	C	0.019	0.002	2.06e-38
Education	rs11138947	9	72110562	T	C	0.011	0.002	2.36e-11
Education	rs11158800	14	69747046	A	G	-0.009	0.001	7.15e-11
Education	rs11174399	12	62646556	A	G	0.011	0.002	2.42e-10
Education	rs111852224	18	25596884	T	C	0.016	0.002	4.85e-13
Education	rs11190955	10	103112165	T	C	-0.008	0.002	1.74e-08
Education	rs11210400	1	74490459	A	C	0.012	0.001	1.63e-17
Education	rs11211123	1	45957609	A	G	0.01	0.002	7.62e-10
Education	rs11213482	11	110435636	A	G	-0.011	0.002	2.68e-08
Education	rs1123285	14	57274519	C	G	-0.009	0.002	2.38e-10
Education	rs112512729	3	24905460	T	G	-0.017	0.003	9.91e-10
Education	rs112603734	6	6069588	A	C	-0.013	0.002	2.72e-09
Education	rs11265191	1	159400359	T	C	0.008	0.002	2.14e-08
Education	rs114810763	6	30398390	A	G	-0.012	0.002	1.98e-09
Education	rs114958262	3	108039298	T	C	-0.022	0.004	1.36e-08
Education	rs115693355	3	108284214	A	G	0.031	0.005	7.22e-09
Education	rs11598765	10	23953725	A	G	-0.011	0.002	1.73e-09
Education	rs11599236	10	106454672	T	C	-0.011	0.001	9.94e-14
Education	rs11613431	12	26684343	A	G	-0.009	0.002	6.71e-09
Education	rs11620355	13	92044587	A	G	0.018	0.003	1.09e-13
Education	rs11640569	16	48791392	A	G	0.011	0.002	2.77e-08
Education	rs11647188	16	82648514	A	G	0.008	0.001	4.92e-08
Education	rs11657979	17	32900837	A	G	-0.009	0.002	4.57e-08
Education	rs11693885	2	60122046	A	G	-0.009	0.001	1.22e-10
Education	rs117005905	6	114218608	T	C	0.015	0.002	9.35e-12
Education	rs11724690	4	186764747	T	G	0.009	0.002	2.08e-09
Education	rs11789013	9	109677417	T	C	0.011	0.002	1.47e-10
Education	rs11876620	18	52737309	T	C	0.014	0.002	1.52e-09
Education	rs12028229	1	72986136	T	G	0.01	0.002	1.67e-09
Education	rs12054166	3	150093445	C	G	0.01	0.002	2.3e-09
Education	rs12123293	1	210912835	T	C	0.009	0.002	4.48e-09
Education	rs12127928	1	28708529	T	C	0.011	0.002	1.69e-09
Education	rs1220779	7	54734673	A	G	-0.008	0.001	1.58e-08
Education	rs12234369	7	11893275	A	G	0.009	0.002	9.61e-09
Education	rs12332731	5	93033082	A	T	0.014	0.002	5.96e-14
Education	rs12359372	10	67767951	T	C	-0.009	0.002	6.33e-10
Education	rs12405889	1	235597252	T	G	-0.01	0.001	2.3e-12
Education	rs12431682	14	101539999	T	C	-0.009	0.002	1.73e-10
Education	rs1245829	12	79648170	A	T	-0.01	0.001	3.29e-12
Education	rs12503522	4	94543233	T	C	-0.011	0.002	3.93e-13
Education	rs12524795	6	3464074	T	C	0.01	0.001	5.28e-13
Education	rs12568153	1	213151580	T	G	-0.009	0.002	3.52e-09
Education	rs12571549	10	111770013	A	G	0.015	0.002	1.45e-13
Education	rs12574281	11	131205421	A	C	-0.008	0.002	3.04e-08
Education	rs12613500	2	180928465	C	G	0.01	0.001	4.82e-12
Education	rs12614263	2	4123797	A	G	0.008	0.001	3.38e-09
Education	rs12620796	2	51287849	A	C	0.012	0.002	9.25e-11
Education	rs12646523	4	170944698	T	C	-0.013	0.002	3.79e-16
Education	rs12694681	2	226609241	T	G	0.01	0.002	2.13e-11
Education	rs12761761	10	133775375	T	C	0.015	0.002	4.79e-20
Education	rs12765185	10	134977077	A	T	-0.009	0.002	2.96e-08
Education	rs12789313	11	25058937	T	C	0.009	0.001	6.79e-11
Education	rs12790196	11	57497847	T	C	-0.01	0.002	3.29e-11
Education	rs12891042	14	34018986	T	C	0.009	0.001	1.02e-10
Education	rs12981405	19	19651577	T	C	-0.011	0.002	2.75e-09
Education	rs13009915	2	100423158	T	C	0.021	0.004	1.36e-08
Education	rs13010566	2	125873208	A	C	-0.009	0.001	1.03e-10
Education	rs13016316	2	225337188	A	C	-0.014	0.002	1.67e-08
Education	rs13026611	2	128153335	A	G	-0.008	0.002	1.05e-08
Education	rs13029602	2	29574875	T	C	-0.009	0.001	1.33e-10
Education	rs13050131	21	20018118	A	C	-0.008	0.002	4.4e-08
Education	rs13117856	4	174008759	A	T	0.008	0.002	4.64e-08
Education	rs13145650	4	122963344	T	C	-0.017	0.003	8.99e-12
Education	rs13163845	5	3264389	T	C	-0.015	0.002	4.66e-14
Education	rs13168136	5	26898629	A	G	-0.009	0.002	2.57e-08
Education	rs13169187	5	51716957	A	G	-0.008	0.001	2.01e-08
Education	rs13197257	6	128333682	T	G	0.011	0.002	2.83e-12
Education	rs13261773	8	120187090	C	G	0.012	0.002	3.12e-10
Education	rs13266287	8	17871598	A	T	-0.009	0.002	1.75e-08
Education	rs13296345	9	14791348	T	C	0.009	0.002	5.35e-10
Education	rs13318986	3	82533639	A	G	0.012	0.002	1.17e-16
Education	rs13327482	3	196788363	A	G	-0.012	0.002	4.47e-11
Education	rs13398860	2	50692940	A	G	0.009	0.002	5.89e-09
Education	rs13402497	2	115826318	A	T	-0.008	0.001	1.33e-08
Education	rs137079	22	42977907	T	C	0.013	0.002	3.06e-10
Education	rs139244147	7	111912738	A	G	-0.019	0.003	7.71e-11
Education	rs1408430	20	14917048	C	G	0.01	0.002	7.09e-10
Education	rs142014757	18	77511268	A	G	0.01	0.002	1.74e-08
Education	rs1426619	10	90091540	T	C	0.01	0.001	1.4e-11
Education	rs1434630	5	136557055	T	G	-0.014	0.002	4.63e-12
Education	rs143743568	22	39289014	A	G	0.012	0.002	4.99e-09
Education	rs1440930	4	65902342	C	G	0.008	0.001	8.94e-09
Education	rs150537577	4	705629	A	G	-0.015	0.003	9.5e-09
Education	rs1505676	4	62127291	C	G	0.008	0.002	6.67e-09
Education	rs1518890	3	34271042	T	C	-0.009	0.002	2.68e-08
Education	rs1529597	15	57190064	A	C	0.022	0.004	3.36e-09
Education	rs1542354	2	221814085	A	G	-0.008	0.001	2.72e-09
Education	rs1554798	2	156835059	A	C	-0.008	0.001	1.22e-08
Education	rs1593022	5	106685563	T	G	-0.01	0.002	4.69e-09
Education	rs162445	5	7943246	A	G	0.015	0.003	5.72e-09
Education	rs1637770	7	2190385	T	C	0.019	0.003	7.32e-12
Education	rs164938	3	10315103	T	G	-0.009	0.001	1.05e-09
Education	rs165633	22	29880773	A	G	-0.012	0.002	1.27e-12
Education	rs1671770	12	120946568	A	C	0.013	0.002	9.23e-12
Education	rs16966271	15	38423730	T	C	0.009	0.002	4.21e-09
Education	rs16975275	15	96046556	A	G	-0.01	0.002	8.14e-10
Education	rs17048801	4	137529847	A	T	-0.011	0.001	2.75e-13
Education	rs17048855	3	8258174	A	G	0.011	0.002	3.1e-13
Education	rs17144467	7	122098782	A	C	0.01	0.002	8.74e-11
Education	rs17148998	10	10909401	A	G	0.01	0.002	6.98e-09
Education	rs171697	5	103956516	C	G	0.013	0.002	4.85e-19
Education	rs1717204	3	118461145	A	C	-0.012	0.002	1.2e-10
Education	rs1738050	1	44707295	C	G	-0.009	0.001	1.42e-10
Education	rs17428076	2	172851936	C	G	0.014	0.002	6.41e-17
Education	rs17551064	7	49869771	A	G	0.014	0.002	1.53e-13
Education	rs17565975	11	111586950	A	G	-0.011	0.001	5.54e-14
Education	rs1758747	9	25300643	A	G	0.009	0.002	1.64e-09
Education	rs176218	14	29600506	T	G	0.02	0.002	1.1e-29
Education	rs17622379	17	50726846	T	C	-0.011	0.002	4.52e-10
Education	rs17650634	2	139420392	T	C	-0.01	0.002	2.19e-08
Education	rs17669337	5	92187932	T	C	-0.011	0.001	1.1e-14
Education	rs17747544	20	41211913	A	G	-0.009	0.001	1.74e-10
Education	rs1779549	14	84640016	A	C	0.008	0.001	8.45e-09
Education	rs17882802	10	101983413	A	G	0.008	0.001	3e-09
Education	rs17883331	19	4954455	A	G	-0.011	0.002	1.29e-09
Education	rs1792602	11	90439633	A	G	-0.01	0.001	1.9e-11
Education	rs181214	17	56179482	T	C	-0.01	0.002	8.19e-10
Education	rs183869217	2	81751340	C	G	0.017	0.003	4.72e-09
Education	rs1865955	10	118837990	T	C	0.012	0.002	4.06e-11
Education	rs1866823	8	57436577	A	G	0.011	0.001	3.09e-14
Education	rs1880088	11	20959185	A	T	-0.01	0.002	1.11e-09
Education	rs1910005	5	81110866	T	C	-0.009	0.002	5.66e-09
Education	rs1918394	3	74903904	T	C	0.012	0.002	3.04e-10
Education	rs1933264	6	153391618	T	C	0.01	0.002	5.85e-10
Education	rs1952183	14	89844111	A	G	-0.009	0.001	2.76e-10
Education	rs1955250	4	118514236	A	C	-0.014	0.003	2.26e-08
Education	rs1991585	2	16647170	T	C	-0.01	0.002	6.26e-11
Education	rs2007655	10	34586689	T	G	0.009	0.001	8.64e-10
Education	rs2011603	4	18025484	A	G	-0.009	0.002	1.12e-08
Education	rs2023016	6	162981266	C	G	0.011	0.002	4.91e-10
Education	rs2034631	4	82225529	T	C	0.009	0.002	2.64e-09
Education	rs2039204	9	130371107	A	T	0.008	0.001	5.23e-09
Education	rs2043187	18	50394405	A	G	0.011	0.002	5.94e-13
Education	rs2055940	4	46997913	A	G	0.008	0.002	4.95e-08
Education	rs2081652	4	159862913	A	T	0.012	0.002	1.09e-16
Education	rs2082317	4	171824549	T	C	-0.008	0.001	3.19e-08
Education	rs2131167	12	99633189	A	G	0.008	0.001	1.52e-08
Education	rs214626	9	135718584	A	G	0.01	0.002	1.58e-08
Education	rs2160514	12	16756508	A	C	-0.009	0.001	2.54e-11
Education	rs2183271	10	21957229	T	C	0.008	0.002	1.91e-08
Education	rs2199409	11	39915234	T	C	0.01	0.002	3.14e-09
Education	rs2212430	11	109289538	T	C	-0.01	0.002	1.32e-10
Education	rs2216144	12	97666478	T	C	0.01	0.001	2.58e-12
Education	rs2250660	2	233752551	C	G	0.008	0.001	1.2e-08
Education	rs2297293	21	47125046	C	G	0.01	0.002	8.8e-11
Education	rs2314338	17	38344485	T	C	0.009	0.002	9.5e-09
Education	rs232496	21	22734409	T	C	0.009	0.002	7.14e-10
Education	rs2364544	1	41833162	A	G	-0.011	0.001	2.91e-13
Education	rs2368831	12	188285	T	C	-0.009	0.001	1.63e-10
Education	rs2373124	7	85830272	A	G	-0.01	0.002	4.35e-09
Education	rs2414072	15	50850562	A	T	-0.008	0.001	4.45e-09
Education	rs2434672	5	11471879	A	C	0.009	0.001	1.06e-10
Education	rs2469226	15	77246990	A	T	0.01	0.002	1.28e-08
Education	rs2478208	13	81471113	C	G	-0.01	0.001	2.89e-13
Education	rs2496482	14	99750164	T	C	0.012	0.002	9.2e-17
Education	rs2517086	8	17042416	C	G	-0.009	0.001	8e-10
Education	rs2529069	7	24571038	T	C	-0.011	0.002	2.66e-11
Education	rs2542673	16	54206715	A	C	0.009	0.002	6.3e-09
Education	rs2554835	18	74141190	A	G	0.009	0.001	8.95e-10
Education	rs2569041	5	167510357	T	C	0.008	0.001	4.85e-08
Education	rs2570497	2	104441546	T	C	-0.012	0.002	1.27e-16
Education	rs2588959	10	63598957	T	C	-0.008	0.001	9.88e-09
Education	rs2702576	4	15058245	A	G	-0.009	0.001	4.41e-10
Education	rs2718791	3	180931395	T	C	-0.008	0.002	4.02e-08
Education	rs2736752	3	60817322	T	G	0.01	0.002	3.24e-08
Education	rs2761438	1	110752139	A	G	0.01	0.002	1.59e-11
Education	rs28505285	7	44377654	C	G	0.011	0.002	3.5e-09
Education	rs28512462	16	24711806	C	G	0.011	0.001	9.77e-15
Education	rs28513882	3	107296628	A	G	-0.011	0.002	2.03e-09
Education	rs28587776	5	177030177	T	C	0.009	0.002	2.55e-09
Education	rs2885198	3	143636421	A	G	0.009	0.001	4.63e-10
Education	rs2898191	21	34288509	A	C	0.009	0.002	1.88e-09
Education	rs2916490	2	80192352	A	G	-0.009	0.002	1.92e-09
Education	rs2926702	8	71167994	T	C	-0.012	0.002	4.91e-09
Education	rs2929032	8	56371745	A	G	-0.008	0.001	8.4e-09
Education	rs2977464	8	141545193	T	C	0.01	0.002	1.46e-08
Education	rs29792	5	168978148	A	T	-0.009	0.002	1.06e-09
Education	rs2980813	8	40050010	A	T	0.009	0.001	4.28e-10
Education	rs2989476	1	61059259	C	G	0.008	0.001	3.73e-08
Education	rs2992037	1	43949810	A	G	0.015	0.002	4.18e-23
Education	rs2994326	1	243651026	T	C	-0.01	0.002	3.38e-08
Education	rs303752	18	21074255	A	G	-0.011	0.001	1.47e-14
Education	rs312927	19	3274770	A	G	-0.015	0.002	2.52e-11
Education	rs34067381	3	123594419	T	G	-0.01	0.002	9.77e-13
Education	rs34316274	16	1018697	A	G	0.01	0.002	3.86e-09
Education	rs34363861	2	73490412	A	G	0.009	0.001	8.69e-10
Education	rs34394051	1	6853091	A	G	-0.012	0.002	2.3e-09
Education	rs34720381	1	171455322	T	C	-0.018	0.002	1.9e-13
Education	rs34807077	8	28680769	A	C	0.013	0.002	3.29e-11
Education	rs35192107	5	145705669	T	G	-0.009	0.002	3.77e-08
Education	rs35417702	7	71739916	T	C	-0.015	0.001	2.4e-27
Education	rs35606437	8	93327532	A	G	0.011	0.002	3.98e-11
Education	rs35745455	7	5824100	A	G	0.008	0.001	1.43e-08
Education	rs35751693	2	98242555	T	C	-0.025	0.004	8.04e-10
Education	rs35929923	7	21400525	A	G	-0.011	0.002	1.77e-12
Education	rs36085856	15	70379236	C	G	0.02	0.004	1.52e-08
Education	rs36120534	20	17438121	T	C	0.01	0.002	3.77e-08
Education	rs3768480	1	110530995	C	G	0.01	0.001	8.4e-13
Education	rs3809169	12	113911532	T	C	0.014	0.003	3.85e-08
Education	rs3809634	16	53538157	A	G	-0.011	0.002	6.82e-13
Education	rs382196	3	9145554	T	G	-0.008	0.001	1.47e-08
Education	rs3848715	20	44564682	A	G	-0.008	0.001	1.07e-08
Education	rs387027	16	12085343	A	C	-0.008	0.002	1.36e-08
Education	rs401526	8	130929166	T	C	-0.01	0.001	1.15e-13
Education	rs42210	5	166408788	C	G	-0.01	0.002	2.74e-10
Education	rs4298514	8	118932887	T	C	0.01	0.002	1.07e-11
Education	rs4328757	3	36938180	T	C	0.01	0.001	2.95e-11
Education	rs4352658	6	88279872	T	C	-0.019	0.003	1.71e-13
Education	rs4384309	10	133110596	A	G	0.01	0.001	4.89e-13
Education	rs4434676	9	73032476	A	T	-0.009	0.001	2.83e-10
Education	rs4467547	4	21945933	T	G	0.012	0.001	4.88e-17
Education	rs4497562	13	62612604	A	G	0.011	0.002	1.05e-12
Education	rs4502401	2	199323526	T	C	0.009	0.002	7.55e-09
Education	rs4658019	1	196149936	T	C	0.008	0.001	2.19e-09
Education	rs4685405	3	16981683	T	G	-0.011	0.002	8.69e-10
Education	rs4719460	7	859610	T	C	-0.009	0.002	2.34e-09
Education	rs4726070	7	151328218	A	G	0.012	0.001	1.36e-17
Education	rs4739235	8	21287105	A	G	0.011	0.002	5.26e-09
Education	rs4741571	9	1667814	A	G	-0.01	0.002	8.09e-12
Education	rs4788115	16	28998111	A	T	0.011	0.002	2.27e-09
Education	rs479018	11	66060546	A	G	0.011	0.002	3.1e-13
Education	rs4846724	1	221967817	A	G	0.01	0.001	2.89e-12
Education	rs4877516	9	82442731	A	T	-0.01	0.001	7.78e-13
Education	rs4881269	10	4031519	A	G	0.01	0.001	3.97e-12
Education	rs4894658	3	173928736	C	G	0.009	0.002	1.34e-08
Education	rs4895650	6	145024122	T	C	0.009	0.001	5.31e-11
Education	rs4915735	1	61808444	A	G	0.012	0.002	9.56e-09
Education	rs4925065	17	19914546	T	C	-0.008	0.001	2.59e-08
Education	rs4925109	17	17661802	A	G	-0.01	0.002	1.91e-10
Education	rs4941735	13	31641248	T	C	0.009	0.001	8.63e-11
Education	rs4977885	9	23687983	A	G	-0.008	0.001	6.78e-09
Education	rs4984541	15	96911139	A	G	-0.014	0.002	3.4e-16
Education	rs4984613	15	65023232	T	G	0.017	0.003	7.76e-10
Education	rs4984682	16	740404	C	G	-0.014	0.002	1.82e-16
Education	rs548897	1	57718030	A	G	0.008	0.001	1.1e-08
Education	rs57016874	2	220310112	T	C	0.021	0.004	1.9e-08
Education	rs57352738	7	133304694	A	T	-0.015	0.002	2.51e-18
Education	rs575113	1	110046373	A	G	0.013	0.002	7.52e-18
Education	rs5754753	22	34296751	T	C	-0.013	0.002	6.15e-16
Education	rs57661533	12	78629917	T	C	-0.011	0.002	3.24e-08
Education	rs580652	11	84904742	T	C	-0.015	0.002	4.65e-10
Education	rs58779949	11	64007159	A	C	0.011	0.002	3.84e-09
Education	rs58996896	2	123735005	A	G	-0.009	0.002	4.23e-09
Education	rs59300999	21	33072363	T	C	-0.016	0.003	4.85e-09
Education	rs6043521	20	15739745	T	C	-0.008	0.001	9.72e-09
Education	rs6060308	20	33794378	A	G	0.01	0.002	1.76e-09
Education	rs61387839	2	48688635	A	G	0.009	0.002	1.11e-08
Education	rs61527214	16	83608599	A	G	0.011	0.001	1.13e-14
Education	rs61748951	1	156038058	A	C	-0.027	0.005	1.31e-08
Education	rs61755388	7	126541317	T	C	0.013	0.002	3.88e-13
Education	rs61798586	4	36691695	A	C	-0.011	0.002	2.05e-08
Education	rs61853335	10	64884737	T	C	-0.011	0.002	3.29e-09
Education	rs62092949	18	48779673	T	C	-0.009	0.001	4.86e-10
Education	rs62155350	2	98932980	A	G	0.034	0.005	1.69e-10
Education	rs62177359	2	161290337	A	C	-0.028	0.004	6.87e-13
Education	rs62190914	2	236788175	T	C	0.009	0.002	1.25e-09
Education	rs62247449	3	64430551	C	G	0.011	0.001	8.79e-16
Education	rs62260764	3	47990500	C	G	-0.013	0.002	3.45e-16
Education	rs62379838	5	120102028	T	C	0.012	0.002	1.77e-15
Education	rs62420387	6	98404243	T	C	-0.018	0.003	6.16e-12
Education	rs6428587	1	90825188	T	C	0.008	0.002	8.59e-09
Education	rs6490618	13	21338343	T	C	0.009	0.002	3.48e-09
Education	rs6543810	2	34380023	T	C	0.008	0.002	2.11e-08
Education	rs6543810	2	34380023	T	C	0.008	0.002	2.11e-08
Education	rs6557171	6	152234593	T	C	-0.016	0.002	5.48e-25
Education	rs6697584	1	181509718	T	C	-0.013	0.002	1.43e-13
Education	rs6706275	2	240265617	T	C	0.008	0.002	2.81e-08
Education	rs6711399	2	200462840	T	C	-0.011	0.002	1.16e-08
Education	rs6715321	2	100109001	T	C	-0.01	0.001	7.62e-12
Education	rs67224963	5	63787810	A	G	0.011	0.002	7.19e-11
Education	rs6729612	2	152780167	T	C	0.009	0.002	9.39e-10
Education	rs6738860	2	22442099	A	T	-0.009	0.001	4.65e-10
Education	rs6744040	2	49908151	A	G	-0.008	0.001	1.15e-08
Education	rs6760887	2	161859760	T	C	0.016	0.002	1.17e-12
Education	rs67661275	11	132662671	A	G	0.013	0.003	4.4e-08
Education	rs67790232	12	46079172	A	G	0.01	0.002	6.9e-09
Education	rs6812533	4	39687838	T	C	0.011	0.002	4.85e-11
Education	rs68145588	17	75864805	T	G	-0.013	0.002	7.53e-10
Education	rs6824567	4	2883172	T	C	0.013	0.002	8.91e-17
Education	rs6871635	5	133830395	A	G	-0.009	0.001	1.16e-09
Education	rs6917154	6	167135156	T	C	0.013	0.002	2.55e-09
Education	rs6951996	7	96646437	A	T	-0.018	0.003	1.41e-08
Education	rs6956283	7	98756597	T	C	0.01	0.002	6.44e-10
Education	rs6989141	8	142681460	A	G	0.01	0.002	8.4e-09
Education	rs6994287	8	9340932	A	G	0.01	0.001	1.11e-12
Education	rs7012546	8	105067737	T	C	0.009	0.001	1.25e-10
Education	rs7040995	9	92226172	C	G	0.01	0.001	5.39e-12
Education	rs710629	12	67697856	A	G	0.008	0.002	2.09e-08
Education	rs7127580	11	79144856	C	G	-0.015	0.002	3.12e-11
Education	rs7158218	14	73934880	A	C	-0.009	0.002	5.63e-09
Education	rs71646142	1	212369228	T	C	0.01	0.002	5.69e-09
Education	rs7167688	15	26813137	T	C	-0.009	0.001	1.71e-11
Education	rs717996	12	84133820	T	C	-0.012	0.001	1.89e-17
Education	rs7182216	15	84422506	C	G	-0.01	0.002	1.1e-08
Education	rs7190	18	5889765	A	G	-0.01	0.002	1.5e-10
Education	rs721579	17	43370481	T	C	-0.011	0.002	5.96e-12
Education	rs7218235	17	2564267	A	G	-0.01	0.002	2.44e-08
Education	rs7223311	17	78940614	C	G	-0.008	0.001	1.77e-08
Education	rs7226824	18	27676827	T	C	-0.008	0.001	2.72e-08
Education	rs72482130	2	237054356	T	C	0.014	0.002	4.59e-13
Education	rs7254263	19	30741257	T	C	-0.012	0.002	1.84e-14
Education	rs7255223	19	32824310	A	C	0.01	0.002	1.06e-09
Education	rs72622559	3	175672897	T	C	-0.012	0.002	5.5e-13
Education	rs72624911	3	49064576	T	C	0.028	0.003	5.59e-17
Education	rs72672052	8	115798424	A	T	-0.01	0.002	4.87e-08
Education	rs72677177	1	72120034	A	G	0.01	0.001	3.03e-12
Education	rs72694479	14	85112638	T	G	0.013	0.002	4.94e-10
Education	rs72694479	14	85112638	T	G	0.013	0.002	4.94e-10
Education	rs72709560	4	178540163	A	G	0.009	0.002	2.03e-08
Education	rs72834698	6	26176517	A	G	0.012	0.002	4.91e-09
Education	rs72881110	2	44754020	A	T	0.015	0.003	3.59e-08
Education	rs72902523	18	36565421	T	C	-0.01	0.002	9.85e-11
Education	rs72917504	2	175225018	T	C	-0.018	0.003	2.91e-09
Education	rs72944064	18	63516255	T	C	-0.01	0.002	9.39e-10
Education	rs72972965	2	140454376	A	C	0.008	0.002	2.94e-08
Education	rs73106136	20	43491477	T	G	-0.015	0.003	1.05e-08
Education	rs73191311	8	4796094	A	G	-0.009	0.002	2.03e-10
Education	rs7326331	13	91615838	A	G	-0.013	0.002	3.42e-16
Education	rs7356536	5	87083961	T	C	-0.013	0.002	2.95e-10
Education	rs74453875	3	52046707	A	G	0.021	0.004	6.48e-09
Education	rs7449561	6	66215549	A	G	0.01	0.002	9.73e-10
Education	rs74545339	8	135440608	A	G	-0.016	0.002	9.06e-13
Education	rs74944857	4	66496914	T	G	-0.009	0.002	3.62e-09
Education	rs7561705	2	143446472	A	G	0.008	0.001	2.71e-08
Education	rs75756843	12	110111274	A	G	0.029	0.005	5.79e-09
Education	rs7603132	2	4951548	A	G	0.014	0.002	1.2e-14
Education	rs76076331	2	10977585	T	C	0.021	0.002	1.71e-23
Education	rs7617204	3	160821969	A	G	-0.01	0.001	4.33e-12
Education	rs76235882	9	121096681	A	G	0.024	0.004	4.52e-10
Education	rs76246107	19	50121274	A	G	-0.016	0.003	6.52e-10
Education	rs76267866	3	70540347	A	T	0.01	0.002	1.64e-09
Education	rs7650602	3	141147414	T	C	-0.009	0.001	2.77e-10
Education	rs7672622	4	157705551	A	G	-0.009	0.002	4.72e-08
Education	rs767943	6	23446691	A	C	-0.012	0.002	1.54e-14
Education	rs7683416	4	106152984	T	C	0.014	0.001	6.05e-23
Education	rs76876592	13	67141932	A	G	0.013	0.002	5.82e-10
Education	rs7692359	4	83209346	T	C	-0.011	0.002	1.4e-10
Education	rs77719387	3	49917021	A	T	-0.04	0.006	3.78e-12
Education	rs7772172	6	16662928	A	G	0.009	0.001	1.74e-10
Education	rs7803932	7	70203673	A	G	0.013	0.002	1.74e-11
Education	rs780569	1	4569436	A	T	-0.009	0.002	4.98e-08
Education	rs78116078	1	18434125	C	G	0.009	0.002	3.33e-08
Education	rs7823700	8	42363231	T	C	0.013	0.002	4e-08
Education	rs78648104	6	50683009	T	C	-0.014	0.003	1.7e-08
Education	rs78702390	7	68618770	C	G	0.017	0.003	2.38e-08
Education	rs7894722	10	9972046	T	C	0.009	0.001	5.41e-09
Education	rs7910403	10	87039251	T	G	0.012	0.002	5.08e-12
Education	rs7931563	11	61446425	T	G	-0.011	0.001	5.15e-14
Education	rs79585412	21	46487730	T	C	-0.018	0.003	5.92e-09
Education	rs79728014	11	46062245	A	G	-0.013	0.002	2.06e-11
Education	rs80037907	8	87170913	T	C	-0.011	0.002	2.16e-08
Education	rs80223410	12	56367966	T	C	-0.012	0.002	8.64e-09
Education	rs8066044	17	1367352	A	G	0.009	0.002	1.17e-08
Education	rs806816	10	32285942	A	T	0.01	0.002	4.8e-10
Education	rs8097125	18	13005473	T	C	0.009	0.001	2.31e-09
Education	rs818415	16	65448079	T	G	-0.011	0.002	8.19e-10
Education	rs870589	17	31614454	A	T	-0.008	0.001	2.24e-08
Education	rs891793	15	27256021	C	G	-0.01	0.001	1.87e-12
Education	rs911149	20	58214637	T	C	0.009	0.002	3.93e-08
Education	rs912883	6	41552040	T	C	0.009	0.002	6.2e-09
Education	rs913509	9	134737751	A	G	0.01	0.002	7.42e-11
Education	rs9289300	3	127144988	T	C	-0.016	0.002	1e-17
Education	rs9359939	6	92133241	A	C	-0.011	0.002	1.51e-10
Education	rs9373363	6	143150043	A	G	-0.011	0.002	5.54e-12
Education	rs9388490	6	126704795	T	C	0.009	0.001	1.15e-10
Education	rs9435340	1	107593201	A	T	0.009	0.002	5.99e-09
Education	rs9446060	6	69552271	A	G	0.008	0.001	4.33e-08
Education	rs9492774	6	131302489	C	G	0.008	0.002	4.33e-08
Education	rs9536462	13	54124650	A	G	0.013	0.002	2.1e-11
Education	rs9556958	13	99100046	T	C	-0.011	0.001	5.96e-15
Education	rs9568798	13	53614554	T	C	-0.009	0.002	2.3e-09
Education	rs9616947	22	51151631	T	C	-0.013	0.002	3.58e-20
Education	rs9655780	7	104667334	A	G	-0.015	0.002	3.7e-16
Education	rs969512	4	147872742	A	T	-0.011	0.002	9.84e-13
Education	rs9771228	7	32322496	T	C	0.01	0.002	5.91e-11
Education	rs981230	5	59039858	T	C	0.01	0.001	1.28e-12
Education	rs9853928	3	103295384	T	C	-0.013	0.002	1.59e-13
Education	rs9866123	3	20631298	A	G	0.009	0.001	1.02e-09
Education	rs9926649	16	66750040	T	G	0.018	0.003	1.58e-08
Education	rs9927137	16	30634300	A	G	0.008	0.001	5.11e-09
Education	rs9927842	16	15153717	T	C	-0.013	0.002	6.22e-11
Education	rs9929556	16	62193640	T	G	-0.01	0.001	2.31e-12
Education	rs9929762	16	78169675	A	G	0.01	0.001	1.03e-11
Intelligence	rs10145335	14	98547748	G	A	0.0206345	0.0034	1.1e-09
Intelligence	rs10191758	2	144263280	G	A	0.0228341	0.0032	4.8e-13
Intelligence	rs10211032	2	117323073	A	G	0.0169581	0.0031	3.2e-08
Intelligence	rs10236197	7	32291761	T	C	0.0184345	0.003	9.4e-10
Intelligence	rs10282411	7	127169897	C	T	0.0210241	0.0031	9.6e-12
Intelligence	rs10413329	19	13114434	A	G	0.0179263	0.003	2.3e-09
Intelligence	rs1043595	7	128410012	A	G	0.0206071	0.0033	3.2e-10
Intelligence	rs1045902	2	73483057	T	C	0.0195449	0.003	6.5e-11
Intelligence	rs10498730	6	25812069	A	G	0.0351255	0.0064	3.7e-08
Intelligence	rs10511071	3	85800077	C	T	0.0267859	0.0047	1e-08
Intelligence	rs10761739	10	65062008	C	G	0.0233158	0.003	3.2e-15
Intelligence	rs10786662	10	103989812	G	C	0.0275317	0.0031	6.4e-19
Intelligence	rs10845988	12	14521182	C	T	0.0186096	0.0029	2.6e-10
Intelligence	rs10874938	1	96175936	A	T	0.0257168	0.003	9.1e-18
Intelligence	rs10876864	12	56401085	G	A	0.0207699	0.0029	1.8e-12
Intelligence	rs10922907	1	91193049	T	A	0.0216741	0.0031	2.1e-12
Intelligence	rs10949662	7	157534105	C	T	0.0176044	0.0031	2.2e-08
Intelligence	rs11022505	11	12822366	G	A	0.0182448	0.0029	4.9e-10
Intelligence	rs1106241	12	123627016	T	C	0.0259369	0.0035	1.3e-13
Intelligence	rs11077207	16	7668480	G	C	0.0184274	0.0029	2.6e-10
Intelligence	rs11083241	18	25551961	G	A	0.0170368	0.003	1e-08
Intelligence	rs11579557	1	211619703	G	A	0.0214852	0.0035	1.2e-09
Intelligence	rs11588857	1	204587047	A	G	0.023016	0.0036	1.5e-10
Intelligence	rs11664298	18	77578986	G	A	0.023153	0.0037	3.8e-10
Intelligence	rs11665242	18	50907127	A	G	0.0238597	0.003	8.7e-16
Intelligence	rs11703032	22	34337383	T	C	0.0280633	0.0049	1e-08
Intelligence	rs11748023	5	139558584	T	C	0.0201734	0.0031	5.7e-11
Intelligence	rs117893056	8	85286774	C	T	0.0221963	0.004	3.5e-08
Intelligence	rs11793831	9	23362311	T	G	0.0306136	0.0031	9.3e-23
Intelligence	rs11945232	4	88342369	G	A	0.0169432	0.003	1.8e-08
Intelligence	rs12026245	1	103591465	G	A	0.0161036	0.0029	3.4e-08
Intelligence	rs12072199	1	20877812	C	T	0.0234374	0.0037	2.2e-10
Intelligence	rs12155874	8	13955788	G	A	0.0175471	0.003	4.5e-09
Intelligence	rs12206087	6	98582900	A	G	0.0380856	0.0029	7.4e-39
Intelligence	rs12313068	12	110597304	T	C	0.0237801	0.004	2.3e-09
Intelligence	rs12552	13	53625781	A	G	0.0162742	0.0029	3.2e-08
Intelligence	rs12600121	16	72022454	G	C	0.0183572	0.003	5e-10
Intelligence	rs12693854	2	199514275	A	G	0.0181256	0.003	8.1e-10
Intelligence	rs12761761	10	133775375	T	C	0.0209104	0.0036	4e-09
Intelligence	rs12900061	15	66009248	A	G	0.0365775	0.0059	4.8e-10
Intelligence	rs1297620	7	101884396	G	A	0.0292304	0.0049	2.8e-09
Intelligence	rs12993989	2	156013297	T	C	0.0174868	0.0029	2.1e-09
Intelligence	rs13010010	2	100852734	T	C	0.0276335	0.003	5.9e-20
Intelligence	rs13053308	22	35934614	A	G	0.0182807	0.0031	2.8e-09
Intelligence	rs13089785	3	123653909	C	A	0.0172769	0.0031	2.2e-08
Intelligence	rs132570	22	39976128	A	C	0.0201018	0.003	2e-11
Intelligence	rs13411363	2	166667204	A	G	0.0170402	0.003	2.2e-08
Intelligence	rs13425585	2	157487273	G	C	0.0219672	0.0031	8e-13
Intelligence	rs1346081	4	68034719	A	G	0.0207044	0.0029	1.8e-12
Intelligence	rs1360123	10	25773094	G	A	0.0176334	0.0031	9.1e-09
Intelligence	rs1389993	21	19032949	C	G	0.0189414	0.0031	1.2e-09
Intelligence	rs1421334	8	30865733	C	A	0.018178	0.003	1.4e-09
Intelligence	rs1424638	2	57407649	T	C	0.0196449	0.0029	1.9e-11
Intelligence	rs1479119	12	13505496	G	A	0.0179205	0.0029	1.1e-09
Intelligence	rs1481045	8	71367006	C	T	0.0237473	0.0039	7.3e-10
Intelligence	rs1566085	8	142624527	T	G	0.0209914	0.0031	9.1e-12
Intelligence	rs1650007	12	46298435	T	C	0.0173171	0.0031	1.7e-08
Intelligence	rs166820	5	89353210	A	G	0.0224141	0.004	1.9e-08
Intelligence	rs17049820	2	59139507	C	T	0.0255095	0.0047	4.7e-08
Intelligence	rs1710990	14	69575054	G	A	0.018935	0.0032	5.2e-09
Intelligence	rs17425572	9	88006338	A	G	0.0184279	0.0029	2.8e-10
Intelligence	rs17426174	17	43830938	G	C	0.0231488	0.0035	6.1e-11
Intelligence	rs17589603	1	72632885	A	G	0.0288686	0.0051	1.1e-08
Intelligence	rs1812587	5	62991802	G	T	0.0194911	0.0031	2.4e-10
Intelligence	rs1813006	4	103001649	G	T	0.0474077	0.0064	1.5e-13
Intelligence	rs1891275	10	93442240	C	T	0.0181925	0.0029	5.5e-10
Intelligence	rs1918202	12	79584218	G	A	0.0208857	0.0031	1.9e-11
Intelligence	rs1947988	10	106947006	C	T	0.019306	0.0034	1.8e-08
Intelligence	rs1998358	14	29569237	A	G	0.0259848	0.0041	3.7e-10
Intelligence	rs2145265	20	58232736	T	C	0.0254492	0.0041	7.7e-10
Intelligence	rs2155076	11	90389865	C	T	0.0207167	0.0033	4.4e-10
Intelligence	rs2265097	13	106640634	T	G	0.0233769	0.0033	2.7e-12
Intelligence	rs2289328	15	40705417	G	A	0.0276511	0.004	3.2e-12
Intelligence	rs2292989	1	32135773	A	G	0.0234297	0.003	1.5e-14
Intelligence	rs2426132	20	47723127	C	G	0.0277563	0.0031	1.9e-19
Intelligence	rs2486012	1	44373409	A	G	0.0374917	0.0051	1.2e-13
Intelligence	rs254781	5	88000636	C	T	0.0293461	0.0031	2.9e-21
Intelligence	rs2591576	5	165408059	T	C	0.0185367	0.0029	2.5e-10
Intelligence	rs2731664	5	176859848	C	A	0.0199179	0.003	2.9e-11
Intelligence	rs28420834	15	82513121	G	A	0.0289136	0.0045	1.2e-10
Intelligence	rs2887218	2	183376487	T	C	0.0163887	0.0029	2.1e-08
Intelligence	rs2944839	7	71770703	C	T	0.0216613	0.0029	1.2e-13
Intelligence	rs3092073	20	44595649	G	A	0.0169841	0.0031	2.8e-08
Intelligence	rs337939	13	71257303	T	C	0.0163143	0.003	3.2e-08
Intelligence	rs34172651	16	24766841	C	T	0.0205231	0.0033	5.9e-10
Intelligence	rs34811474	4	25408838	A	G	0.0234388	0.0037	2.1e-10
Intelligence	rs3735478	7	44800176	T	G	0.0207866	0.0033	4e-10
Intelligence	rs3744593	17	34943719	T	C	0.018418	0.0029	3.6e-10
Intelligence	rs3935685	15	78034268	C	T	0.0160794	0.0029	4.4e-08
Intelligence	rs4132462	2	212635589	C	T	0.018753	0.0033	8.8e-09
Intelligence	rs418939	5	113875957	T	C	0.0176041	0.0032	3.9e-08
Intelligence	rs4237845	12	58302436	C	T	0.0182313	0.003	1.2e-09
Intelligence	rs4699954	5	59634544	G	A	0.0211228	0.0038	2.4e-08
Intelligence	rs4725065	7	8109522	G	A	0.0184659	0.003	1e-09
Intelligence	rs4904523	14	89723630	G	A	0.019719	0.0029	1.4e-11
Intelligence	rs4984541	15	96911139	G	A	0.0209756	0.0036	6.9e-09
Intelligence	rs5770820	22	51150473	G	A	0.0204655	0.0035	3.7e-09
Intelligence	rs6034019	20	14702915	G	A	0.0175952	0.0032	4.4e-08
Intelligence	rs61774752	1	41847024	C	T	0.0196384	0.0031	1.6e-10
Intelligence	rs620729	6	11508671	C	A	0.0189176	0.0031	1.2e-09
Intelligence	rs6477493	9	99253082	T	C	0.0228166	0.0038	2.2e-09
Intelligence	rs6668586	1	59561367	A	G	0.0179811	0.0031	4.6e-09
Intelligence	rs6719830	2	24061034	C	T	0.0173169	0.0029	3.4e-09
Intelligence	rs6723226	2	32849207	A	G	0.017146	0.0031	4.4e-08
Intelligence	rs67258057	6	21949064	G	A	0.0344557	0.006	1.2e-08
Intelligence	rs6731420	2	71533300	C	T	0.0164387	0.0029	2.3e-08
Intelligence	rs6840360	4	152604031	G	A	0.0205007	0.003	7.2e-12
Intelligence	rs6979354	7	21417963	T	C	0.0195457	0.0029	2.5e-11
Intelligence	rs6991838	8	66470962	A	G	0.0173004	0.003	9.7e-09
Intelligence	rs7033137	9	72055158	C	G	0.0321583	0.0051	2e-10
Intelligence	rs7157510	14	63369465	T	C	0.0172883	0.0032	4.7e-08
Intelligence	rs7189233	16	53455383	T	C	0.0250169	0.0033	4.4e-14
Intelligence	rs7260359	19	45814908	C	T	0.0167068	0.003	2.4e-08
Intelligence	rs72712511	4	140804901	C	A	0.0199134	0.0033	1.3e-09
Intelligence	rs72829841	6	16952899	G	T	0.0216308	0.0036	2.7e-09
Intelligence	rs7431278	3	24070055	T	C	0.024832	0.0031	1.5e-15
Intelligence	rs748832	3	16851202	A	G	0.0192652	0.003	2.1e-10
Intelligence	rs74944275	5	102726073	T	C	0.0496984	0.0075	4.2e-11
Intelligence	rs7618501	3	49772647	G	A	0.0359245	0.0031	1.1e-31
Intelligence	rs78382112	1	181535715	A	G	0.0449681	0.0071	1.9e-10
Intelligence	rs78715178	3	108226462	A	T	0.0418154	0.0072	7.1e-09
Intelligence	rs79839061	4	705884	A	G	0.0328761	0.0058	1.2e-08
Intelligence	rs8025619	15	52064376	T	C	0.0476602	0.0083	9.5e-09
Intelligence	rs862687	3	71675423	A	G	0.0215856	0.0031	4.8e-12
Intelligence	rs9384679	6	108864419	C	T	0.0271085	0.003	1.9e-19
Intelligence	rs9388490	6	126704795	T	C	0.0198815	0.003	4e-11
Intelligence	rs9443645	6	79822924	C	T	0.0180575	0.0029	6e-10
Intelligence	rs9503598	6	3446263	A	G	0.0207617	0.0031	1.3e-11
Intelligence	rs9527727	13	58472642	C	A	0.0233392	0.0034	3.3e-12
Intelligence	rs9655780	7	104667334	G	A	0.023371	0.004	3.3e-09
Intelligence	rs971681	14	30074687	C	T	0.0176184	0.003	3.7e-09
Intelligence	rs9862291	3	137037058	G	A	0.0190869	0.0031	5.3e-10
Intelligence	rs9911578	17	56953147	T	C	0.0188875	0.003	3.5e-10
Intelligence	rs9951698	18	12945310	C	G	0.017265	0.0031	2.4e-08
BMI	rs1000096	4	38692835	T	C	-0.015	0.002	2.34e-16
BMI	rs10044136	5	153546808	C	G	-0.016	0.002	3.06e-21
BMI	rs1006893	21	40303677	T	C	-0.012	0.002	1.82e-09
BMI	rs1009188	1	197257090	T	C	0.012	0.002	7.15e-11
BMI	rs10099330	8	143383694	A	G	-0.012	0.002	3.22e-12
BMI	rs10116186	9	80532374	A	G	-0.012	0.002	1.62e-09
BMI	rs10198345	2	157109395	T	C	-0.011	0.002	1.27e-09
BMI	rs10203386	2	25136866	A	T	0.032	0.002	1.43e-78
BMI	rs1035010	7	69598328	T	C	0.014	0.002	2.01e-12
BMI	rs1038088	17	28074563	T	G	-0.012	0.002	1.37e-12
BMI	rs1045411	13	31033232	T	C	-0.014	0.002	6.66e-14
BMI	rs1048303	7	100804140	T	C	-0.011	0.002	1.49e-10
BMI	rs10497870	2	203970283	A	G	0.012	0.002	1.97e-13
BMI	rs10499276	6	154309808	T	C	0.018	0.002	1.79e-13
BMI	rs10499694	7	50614173	A	G	0.013	0.002	1.29e-15
BMI	rs10518269	19	31028666	T	C	-0.017	0.002	4.69e-14
BMI	rs10744146	12	17212881	A	G	-0.011	0.002	2.54e-11
BMI	rs1075901	17	15943910	T	C	-0.012	0.002	4.43e-13
BMI	rs10761247	9	96403367	A	G	-0.011	0.002	4.53e-11
BMI	rs10761785	10	65318766	G	G	0.013	0.002	3.47e-16
BMI	rs10792006	11	68722306	T	C	0.012	0.002	1.35e-10
BMI	rs10797987	1	184651822	T	C	-0.012	0.002	7.69e-10
BMI	rs10823893	10	53677313	A	G	0.012	0.002	1.55e-10
BMI	rs10838464	11	45425995	T	C	-0.014	0.002	1.51e-13
BMI	rs10840606	11	2234690	A	G	-0.015	0.002	2.21e-10
BMI	rs10850777	12	117596788	A	G	0.011	0.002	2.65e-10
BMI	rs10858334	9	137989785	C	G	-0.015	0.003	4.91e-09
BMI	rs10871589	18	63285783	A	G	-0.016	0.002	1.03e-15
BMI	rs10887584	10	88112323	A	G	0.013	0.002	4.57e-11
BMI	rs10929925	2	6155557	A	C	-0.014	0.002	3.05e-18
BMI	rs10930502	2	172890588	A	G	0.013	0.002	2.74e-13
BMI	rs10942267	5	80841914	A	G	0.015	0.002	6.53e-16
BMI	rs10971721	9	33827694	T	C	-0.02	0.003	3.19e-13
BMI	rs10984756	9	122651784	C	G	-0.018	0.003	4.37e-10
BMI	rs11037464	11	43551096	T	C	0.013	0.002	7.92e-12
BMI	rs11047132	12	24008435	T	G	-0.023	0.003	1.59e-13
BMI	rs11074446	16	20255123	T	C	0.021	0.002	3.67e-19
BMI	rs11075489	16	62803841	T	C	-0.012	0.002	1.23e-11
BMI	rs11105839	12	91237920	A	T	-0.011	0.002	1.25e-11
BMI	rs11115176	12	82465797	T	C	0.013	0.002	6.79e-12
BMI	rs11126822	2	81792736	A	G	0.011	0.002	1.88e-09
BMI	rs11170468	12	39430048	A	C	0.013	0.002	1.12e-11
BMI	rs11181001	12	41948196	A	G	0.014	0.002	1.17e-16
BMI	rs1119950	4	60228517	A	G	-0.011	0.002	1.27e-09
BMI	rs113397893	12	57611285	A	G	-0.022	0.004	8.7e-10
BMI	rs11525873	7	138817193	T	C	0.023	0.003	2.98e-13
BMI	rs11611246	12	939480	T	G	0.022	0.002	2.04e-28
BMI	rs11629783	15	66741387	C	G	0.014	0.002	1.43e-12
BMI	rs11636611	15	36391965	T	C	0.01	0.002	8.85e-10
BMI	rs11638950	15	98301367	A	C	0.011	0.002	6.25e-10
BMI	rs11649864	17	56093061	A	G	0.019	0.003	2.52e-10
BMI	rs11655587	17	47140794	T	C	-0.021	0.002	6.87e-26
BMI	rs11709077	3	12336507	A	G	0.017	0.003	9.6e-12
BMI	rs117176448	8	27261138	C	G	-0.021	0.003	7.39e-11
BMI	rs11757278	6	13180454	T	C	0.013	0.002	6.92e-13
BMI	rs11781222	8	23389571	T	C	0.017	0.002	3.25e-12
BMI	rs11836108	12	133391022	A	G	0.011	0.002	8.37e-10
BMI	rs11856579	15	78012688	A	G	-0.016	0.002	1.38e-16
BMI	rs11866815	16	387867	T	C	-0.015	0.002	2.21e-16
BMI	rs11921432	3	35117776	T	C	-0.019	0.003	5.38e-12
BMI	rs1199334	3	138091140	A	G	0.015	0.002	1.5e-12
BMI	rs11997238	8	132871608	A	G	-0.019	0.003	5.53e-10
BMI	rs12042959	1	243533273	A	G	0.015	0.002	2.68e-10
BMI	rs12049202	1	77967523	T	C	0.024	0.002	3.35e-29
BMI	rs12060538	1	97286381	A	G	0.022	0.003	3.47e-14
BMI	rs12098284	10	76047464	T	C	0.018	0.003	9.87e-13
BMI	rs12121950	1	49710264	T	G	0.019	0.002	7.09e-24
BMI	rs12151152	19	47563532	A	G	-0.021	0.002	6.51e-27
BMI	rs12193797	6	41748352	A	G	0.017	0.003	3.33e-09
BMI	rs12222235	11	131984330	T	C	-0.013	0.002	1.78e-12
BMI	rs12286929	11	115022404	A	G	-0.018	0.002	1.93e-27
BMI	rs12321904	12	109989228	T	G	0.01	0.002	2.69e-09
BMI	rs12336441	9	11619764	A	T	0.013	0.002	4.68e-13
BMI	rs12422552	12	14413931	C	G	-0.013	0.002	1.78e-11
BMI	rs12439798	15	46584787	T	G	0.013	0.002	1.21e-13
BMI	rs12449442	17	65947640	A	G	0.015	0.002	1.68e-13
BMI	rs12462975	19	30272202	A	G	0.019	0.002	1.47e-25
BMI	rs12470698	2	27063261	A	G	0.01	0.002	1.99e-09
BMI	rs12509234	4	120319434	T	C	-0.012	0.002	3.89e-10
BMI	rs12546331	8	87505968	T	C	0.011	0.002	2.09e-10
BMI	rs12628051	22	40654276	T	C	0.016	0.002	2.9e-19
BMI	rs12628891	22	38317137	T	C	-0.012	0.002	5.85e-10
BMI	rs1263627	2	207977253	A	T	-0.013	0.002	7.26e-11
BMI	rs12652212	5	88808594	A	G	-0.013	0.002	1.63e-15
BMI	rs12681792	8	62054463	A	C	0.015	0.002	2.88e-12
BMI	rs12692596	2	161265910	T	C	0.012	0.002	1.03e-12
BMI	rs12765914	10	34013507	T	C	0.023	0.003	1.96e-13
BMI	rs1285245	17	77796889	C	G	-0.011	0.002	1.63e-09
BMI	rs12885454	14	29736838	A	C	-0.018	0.002	5.44e-26
BMI	rs12889085	14	42885336	A	G	-0.013	0.002	8.28e-12
BMI	rs12899905	15	47142090	T	C	-0.011	0.002	6.16e-10
BMI	rs12912380	15	47947291	T	C	-0.017	0.003	1.52e-10
BMI	rs12922346	16	82438337	C	G	0.013	0.002	1.48e-11
BMI	rs13002946	2	100801959	A	T	-0.018	0.002	3.9e-20
BMI	rs13033310	2	133523605	A	G	0.015	0.002	3.4e-11
BMI	rs13078509	3	70881429	T	C	0.035	0.006	1.34e-09
BMI	rs13110266	4	162129844	A	G	-0.012	0.002	3.96e-14
BMI	rs13155259	5	144623437	A	G	-0.011	0.002	2.33e-10
BMI	rs13298062	9	13941513	A	G	0.013	0.002	1.64e-09
BMI	rs13432055	2	56603985	T	C	-0.012	0.002	5.72e-11
BMI	rs1383592	8	106430676	A	G	0.012	0.002	4.92e-09
BMI	rs139531	22	41676176	A	G	0.012	0.002	1.76e-09
BMI	rs1409818	20	21381121	T	C	0.02	0.003	2.59e-12
BMI	rs1411431	9	16728721	A	C	0.023	0.003	1.46e-18
BMI	rs1417665	6	104816944	T	C	0.019	0.002	5.49e-18
BMI	rs1426652	15	59056712	A	G	0.015	0.002	1.62e-10
BMI	rs1431659	8	73439070	A	G	0.019	0.002	2.33e-23
BMI	rs1436344	3	104606144	C	G	0.015	0.002	1.07e-17
BMI	rs1437842	4	173597016	A	G	-0.011	0.002	8.49e-10
BMI	rs1451109	4	137071335	A	G	-0.016	0.002	1.36e-19
BMI	rs1452075	3	62481063	T	C	0.013	0.002	2.67e-12
BMI	rs1470545	2	205365851	T	C	0.037	0.004	5.6e-18
BMI	rs1471212	15	31857494	A	T	0.011	0.002	1.51e-10
BMI	rs1477890	4	18511738	A	G	-0.013	0.002	6.12e-14
BMI	rs1481012	4	89039082	A	G	0.019	0.003	5.11e-13
BMI	rs148108087	19	51781455	A	G	-0.03	0.005	2.34e-11
BMI	rs1501673	5	87963600	A	G	0.029	0.003	2.73e-31
BMI	rs1522569	4	171632637	T	G	0.014	0.002	1.6e-10
BMI	rs1536053	13	111982291	T	C	-0.012	0.002	8.02e-11
BMI	rs1541777	2	219587291	A	G	-0.012	0.002	1.8e-13
BMI	rs1554194	3	8138041	C	G	0.011	0.002	9.05e-10
BMI	rs1582931	5	122657199	A	G	-0.013	0.002	1.91e-13
BMI	rs1658820	8	4288577	T	G	0.013	0.002	3.77e-11
BMI	rs16834431	3	123285856	T	C	0.014	0.002	2.7e-11
BMI	rs16882001	6	90322237	A	G	-0.023	0.004	3.26e-09
BMI	rs16978350	18	42940499	T	G	-0.013	0.002	4.58e-11
BMI	rs16989232	20	39291784	A	G	0.012	0.002	6.19e-12
BMI	rs16996644	20	15813475	C	G	-0.018	0.003	1.6e-12
BMI	rs17001561	4	77096118	A	G	0.015	0.002	1.81e-10
BMI	rs17014375	1	209543560	T	G	-0.017	0.003	4.03e-11
BMI	rs17024393	1	110154688	T	C	-0.064	0.005	7.11e-39
BMI	rs1707322	1	46505147	A	G	-0.014	0.002	1.59e-14
BMI	rs17276464	4	153028860	T	C	0.01	0.002	4.81e-09
BMI	rs1730859	1	107617707	A	G	-0.012	0.002	2.96e-12
BMI	rs17448885	6	97385975	C	G	0.011	0.002	4.99e-09
BMI	rs17636031	10	126594078	T	C	-0.015	0.002	3.87e-17
BMI	rs17681451	3	114399296	A	G	-0.023	0.003	7.37e-13
BMI	rs1819844	12	68205604	A	G	0.014	0.002	2.13e-11
BMI	rs1871329	6	124911534	A	G	-0.013	0.002	1.03e-10
BMI	rs1884389	20	1410582	T	C	-0.011	0.002	3.72e-10
BMI	rs1884429	1	11112836	T	C	0.013	0.002	2.3e-12
BMI	rs1884897	20	6612832	A	G	-0.018	0.002	2.7e-28
BMI	rs1899689	7	121964349	T	C	0.012	0.002	4.2e-13
BMI	rs1916801	3	61187046	A	T	0.017	0.002	1.93e-24
BMI	rs1927790	13	96922191	T	C	-0.014	0.002	1.57e-17
BMI	rs1928295	9	120378483	T	C	0.013	0.002	2.23e-16
BMI	rs1941697	18	31251276	A	G	0.012	0.002	8.36e-13
BMI	rs1951455	14	91512339	T	C	-0.015	0.002	6.05e-15
BMI	rs1954494	14	62593297	T	C	0.01	0.002	2.43e-09
BMI	rs1967772	13	28036062	A	G	-0.017	0.002	9.4e-20
BMI	rs1982350	11	13350131	A	G	-0.016	0.002	1.98e-18
BMI	rs1982441	8	28021769	T	G	0.017	0.003	2.17e-11
BMI	rs2012502	16	81728081	A	C	0.012	0.002	1.9e-12
BMI	rs2051559	4	3298800	T	C	-0.017	0.003	3.78e-11
BMI	rs2053682	5	170599327	A	C	0.017	0.002	2.59e-20
BMI	rs2065418	11	30422068	T	G	0.014	0.002	6.07e-15
BMI	rs2072518	16	54152730	A	G	0.011	0.002	7.3e-11
BMI	rs2072597	19	12996740	A	G	-0.013	0.002	1.52e-09
BMI	rs2112347	5	75015242	T	G	0.028	0.002	1.17e-61
BMI	rs2134858	9	73837155	T	C	-0.012	0.002	5.87e-12
BMI	rs2155645	11	112912947	T	C	-0.011	0.002	8.17e-10
BMI	rs215614	7	32347335	A	G	-0.014	0.002	2.77e-16
BMI	rs2170382	8	74689288	T	C	0.018	0.003	4.26e-11
BMI	rs217669	14	62360075	T	C	-0.017	0.002	6.27e-16
BMI	rs2178899	6	31606756	A	T	0.024	0.003	5.44e-23
BMI	rs2183947	6	26159356	A	G	-0.013	0.002	4.9e-12
BMI	rs2196618	8	85089437	A	G	-0.014	0.002	1.49e-12
BMI	rs2228213	6	12124855	A	G	-0.014	0.002	5.5e-17
BMI	rs2237403	7	39448936	T	C	-0.013	0.002	1.22e-12
BMI	rs2307022	16	68381978	A	G	0.013	0.002	7.57e-15
BMI	rs2357760	6	120213880	A	G	0.014	0.002	2.11e-16
BMI	rs2391540	4	130726833	A	T	-0.014	0.002	1.36e-14
BMI	rs2396625	7	113028634	A	T	-0.018	0.002	2.81e-24
BMI	rs2400414	1	194965200	T	C	-0.013	0.002	5.52e-13
BMI	rs2434467	11	43899601	T	C	0.012	0.002	2.02e-11
BMI	rs2439823	10	99778226	A	G	-0.017	0.002	6.51e-22
BMI	rs2446169	13	54520877	A	G	0.015	0.002	3.68e-10
BMI	rs2605603	11	93221105	A	G	-0.01	0.002	2.04e-10
BMI	rs2622274	6	64240516	T	G	-0.011	0.002	3.23e-10
BMI	rs264962	2	104308545	C	G	0.012	0.002	1.74e-12
BMI	rs2693686	14	99672797	C	G	-0.012	0.002	5.87e-11
BMI	rs2754084	14	25888677	A	G	-0.016	0.002	1.76e-20
BMI	rs2777768	9	84186734	A	G	0.012	0.002	6.38e-10
BMI	rs2803316	1	1865298	A	G	-0.014	0.002	1.88e-16
BMI	rs2806943	13	53755598	A	G	0.009	0.002	4.18e-08
BMI	rs2820295	1	201800868	A	G	0.024	0.002	5.56e-39
BMI	rs2832283	21	30690558	A	G	0.012	0.002	4.72e-09
BMI	rs28350	3	42418446	A	G	0.017	0.002	1.07e-14
BMI	rs2837398	21	41427168	A	C	-0.011	0.002	9.5e-11
BMI	rs2861089	5	164557954	A	T	0.011	0.002	1.55e-09
BMI	rs2870710	4	94411606	C	G	0.016	0.002	9.41e-13
BMI	rs2907948	7	150638484	A	G	-0.015	0.002	1.95e-14
BMI	rs3101336	1	72751185	T	C	-0.025	0.002	4.8e-54
BMI	rs3134358	8	101958433	T	G	0.012	0.002	3.85e-12
BMI	rs326845	4	112747919	A	G	-0.012	0.002	3.23e-11
BMI	rs329124	5	133865452	A	G	0.014	0.002	4.26e-15
BMI	rs34720381	1	171455322	T	C	0.023	0.003	7.89e-12
BMI	rs349088	11	84814393	A	C	-0.013	0.002	3.5e-14
BMI	rs354508	8	15535226	T	C	-0.015	0.002	2.69e-10
BMI	rs355777	3	154034950	C	G	0.015	0.002	2.13e-18
BMI	rs35851183	4	80717182	A	G	-0.012	0.002	1.07e-09
BMI	rs36061954	8	38329650	T	C	0.012	0.002	1.05e-09
BMI	rs371357	18	39937973	A	G	0.016	0.002	2.45e-12
BMI	rs3738476	1	151006539	A	C	-0.02	0.003	3.35e-14
BMI	rs3739514	9	133783025	A	G	0.013	0.002	6.64e-11
BMI	rs3739514	9	133783025	A	G	0.013	0.002	6.64e-11
BMI	rs3746038	19	1852494	T	C	-0.017	0.002	2.8e-16
BMI	rs3752904	3	183996068	T	C	-0.012	0.002	8.9e-13
BMI	rs3766160	1	15808872	A	G	-0.011	0.002	4.63e-09
BMI	rs3770799	2	36788616	A	G	-0.011	0.002	1.21e-10
BMI	rs3791221	2	226933	A	G	0.01	0.002	3.22e-09
BMI	rs3806114	6	20482335	A	G	-0.012	0.002	1.46e-11
BMI	rs3808434	8	116559435	A	G	0.012	0.002	1.91e-12
BMI	rs3811125	9	94187247	T	C	-0.015	0.002	9.42e-13
BMI	rs3849570	3	81792112	A	C	0.013	0.002	7.35e-15
BMI	rs3922980	9	27803737	T	G	-0.013	0.002	8.04e-14
BMI	rs3923783	17	1843189	A	C	-0.022	0.002	4.12e-23
BMI	rs4017425	3	44028764	T	C	-0.012	0.002	2.91e-12
BMI	rs4097319	10	33860515	T	G	0.011	0.002	4.32e-10
BMI	rs4123853	8	14091025	T	C	0.014	0.002	1.06e-15
BMI	rs41284828	13	50963685	A	G	-0.034	0.006	3e-09
BMI	rs4239020	17	80176641	T	C	0.011	0.002	6.32e-10
BMI	rs4290163	10	104610926	T	G	0.013	0.002	3.5e-15
BMI	rs4382152	5	106379106	T	C	0.01	0.002	1.93e-09
BMI	rs4421883	13	79561962	T	C	-0.01	0.002	1.79e-09
BMI	rs4581940	2	69655790	T	C	0.01	0.002	3.43e-09
BMI	rs459552	5	112176756	A	T	-0.013	0.002	8.36e-12
BMI	rs4653017	1	33776728	T	C	0.012	0.002	1.11e-10
BMI	rs4671358	2	60164634	A	T	0.012	0.002	2.98e-11
BMI	rs4703019	5	102053558	A	G	0.01	0.002	4.93e-10
BMI	rs4721089	7	1872921	T	C	0.017	0.002	5.6e-13
BMI	rs4721823	7	19785888	C	G	-0.014	0.002	4.52e-09
BMI	rs475688	11	64364291	T	C	-0.014	0.002	6.79e-13
BMI	rs4794977	17	32247585	C	G	0.012	0.002	1.56e-09
BMI	rs4795195	17	26318587	A	G	0.011	0.002	3.33e-09
BMI	rs4841504	8	11024663	A	C	-0.017	0.002	5.41e-24
BMI	rs4880341	10	133992689	T	C	-0.013	0.002	3.06e-14
BMI	rs4985155	16	15129459	A	G	0.01	0.002	3.39e-09
BMI	rs5215	11	17408630	T	C	0.011	0.002	1.22e-11
BMI	rs55777621	6	30584133	A	G	0.033	0.005	5.31e-10
BMI	rs570463	11	28739318	A	C	-0.012	0.002	4.33e-11
BMI	rs57800857	4	140863365	A	C	0.016	0.002	3.49e-15
BMI	rs58139454	15	99230162	C	G	-0.015	0.002	2.57e-10
BMI	rs594821	18	76745589	T	C	-0.019	0.003	3.22e-10
BMI	rs6019483	20	47495656	A	T	-0.018	0.002	3.68e-14
BMI	rs6023633	20	53453850	A	G	-0.013	0.002	2.32e-10
BMI	rs6050446	20	25195509	A	G	-0.035	0.005	3.17e-13
BMI	rs6142067	20	32556572	T	C	0.013	0.002	3.55e-13
BMI	rs615568	20	3008775	T	G	-0.01	0.002	3.85e-09
BMI	rs61740466	1	19934900	A	G	-0.014	0.002	2.24e-10
BMI	rs6265	11	27679916	T	C	-0.041	0.002	7.4e-89
BMI	rs630602	1	54728864	C	G	0.013	0.002	1.06e-12
BMI	rs6419734	3	78458928	T	C	0.016	0.002	3.77e-11
BMI	rs6443750	3	181329682	T	C	-0.015	0.002	7.25e-13
BMI	rs6451675	5	43110855	C	G	-0.014	0.002	2.54e-14
BMI	rs6463489	7	5542513	T	C	0.017	0.003	2.5e-10
BMI	rs6477694	9	111932342	T	C	-0.013	0.002	6.57e-14
BMI	rs6500208	16	49011249	A	G	0.015	0.002	3.21e-13
BMI	rs6511027	19	19391851	T	C	-0.017	0.002	1.45e-14
BMI	rs6539064	12	103706754	C	G	0.019	0.002	1.14e-23
BMI	rs6556301	5	176527577	T	G	-0.011	0.002	8.14e-11
BMI	rs6574100	14	73323682	A	T	0.012	0.002	1.1e-11
BMI	rs6591407	11	56914157	A	C	-0.012	0.002	3.58e-09
BMI	rs6602411	10	10264200	T	C	0.015	0.002	5.98e-11
BMI	rs6604015	1	93219907	T	C	-0.018	0.003	1.18e-11
BMI	rs6690398	1	66447394	A	G	0.013	0.002	1.92e-13
BMI	rs6700816	1	174883994	A	T	0.035	0.005	4.83e-12
BMI	rs6710871	2	143960593	A	G	0.019	0.002	3.07e-16
BMI	rs6720868	2	230663576	T	C	0.015	0.002	1.82e-17
BMI	rs6786582	3	135898984	T	C	-0.016	0.002	7.44e-19
BMI	rs6804181	3	116937546	A	T	0.014	0.002	6.47e-10
BMI	rs6804842	3	25106437	A	G	-0.014	0.002	7.57e-18
BMI	rs6804915	3	170627909	A	C	0.017	0.002	1.7e-16
BMI	rs6818414	4	16600664	T	C	-0.01	0.002	4.57e-09
BMI	rs6832762	4	53287576	A	G	-0.01	0.002	3.02e-09
BMI	rs6850421	4	180187034	A	G	0.011	0.002	3.66e-09
BMI	rs6857	19	45392254	T	C	-0.025	0.002	5.92e-26
BMI	rs6876731	5	63930252	A	G	0.013	0.002	1.35e-10
BMI	rs6888866	5	136558411	A	C	0.01	0.002	8.75e-10
BMI	rs6890310	5	27193573	A	G	-0.012	0.002	3.29e-10
BMI	rs6905288	6	43758873	A	G	-0.01	0.002	1.9e-09
BMI	rs6962280	7	44788657	A	G	-0.014	0.002	3.37e-13
BMI	rs6964833	7	74101909	T	C	-0.016	0.002	7.45e-18
BMI	rs6968554	7	17287106	A	G	-0.011	0.002	2.34e-10
BMI	rs698147	5	3513485	A	G	0.012	0.002	9.67e-12
BMI	rs7024334	9	109072075	T	G	0.014	0.002	4.71e-12
BMI	rs7037266	9	6942940	A	C	-0.011	0.002	1.24e-09
BMI	rs704061	12	89771903	T	C	-0.014	0.002	8.34e-17
BMI	rs7070670	10	61842645	T	C	-0.013	0.002	7.14e-10
BMI	rs7084454	10	21821274	A	G	0.02	0.002	4.51e-27
BMI	rs7134628	12	53785861	A	G	0.017	0.003	2.59e-09
BMI	rs7141307	14	88375040	T	C	-0.014	0.002	5.95e-13
BMI	rs7142677	14	102744489	A	C	0.017	0.003	1.98e-09
BMI	rs7181610	15	35826859	A	T	0.015	0.003	4.5e-09
BMI	rs7185966	16	4022703	A	G	-0.018	0.002	2.36e-16
BMI	rs7186893	16	24806420	T	G	-0.014	0.002	1.43e-13
BMI	rs7190997	16	31368178	T	C	0.014	0.002	2.76e-18
BMI	rs719802	11	113234679	T	C	0.011	0.002	9.79e-10
BMI	rs7219230	17	39286180	T	C	0.011	0.002	4.87e-10
BMI	rs7238896	18	1840658	A	G	-0.022	0.003	2.49e-15
BMI	rs7239114	18	45921214	A	G	0.012	0.002	6.24e-13
BMI	rs7243357	18	56883319	T	G	0.02	0.002	1.31e-20
BMI	rs72673947	8	118884379	A	G	-0.022	0.003	4.11e-13
BMI	rs72906474	3	47817007	T	G	-0.017	0.002	3.5e-18
BMI	rs73213501	4	28514830	A	C	0.019	0.003	1.08e-14
BMI	rs7357754	9	92207308	A	G	-0.012	0.002	1.81e-12
BMI	rs7377083	4	102708997	A	C	0.02	0.002	2.51e-28
BMI	rs740157	7	77055885	A	G	0.012	0.002	4.76e-13
BMI	rs7498044	15	92573639	A	G	-0.016	0.002	4.89e-12
BMI	rs7534091	1	118864616	A	G	-0.012	0.002	6.65e-11
BMI	rs7537581	1	2725475	A	C	0.014	0.002	6.28e-16
BMI	rs7560871	2	145616899	A	G	0.022	0.003	6.12e-11
BMI	rs7570446	2	193801010	A	C	0.011	0.002	4.74e-09
BMI	rs7589023	2	220138586	T	C	0.017	0.002	2.07e-14
BMI	rs7599312	2	213413231	A	G	-0.018	0.002	1.52e-23
BMI	rs7601895	2	55281901	C	G	0.015	0.002	1.89e-16
BMI	rs7607490	2	12851120	A	G	0.016	0.003	1.21e-09
BMI	rs7616009	3	194881756	A	G	-0.016	0.002	4.33e-11
BMI	rs7713317	5	95716722	A	G	-0.017	0.002	1.96e-20
BMI	rs7714712	5	60732552	A	C	-0.011	0.002	2.31e-10
BMI	rs7734385	5	158460212	A	G	-0.01	0.002	6.08e-10
BMI	rs7740107	6	130374461	A	T	-0.012	0.002	2.58e-09
BMI	rs77432547	13	86494817	A	G	-0.017	0.002	1.44e-15
BMI	rs7769594	6	83447813	T	C	0.016	0.002	2.13e-12
BMI	rs7777084	7	93089243	A	G	0.013	0.002	1.58e-14
BMI	rs7802342	7	137435925	T	G	-0.012	0.002	6.23e-11
BMI	rs786420	2	44719893	T	C	0.014	0.002	2.27e-12
BMI	rs7895028	10	102416008	T	C	0.01	0.002	4.03e-08
BMI	rs7899106	10	87410904	A	G	-0.033	0.004	1.72e-18
BMI	rs7903146	10	114758349	T	C	-0.018	0.002	1.67e-23
BMI	rs7944782	11	130795698	T	G	-0.014	0.002	3.61e-17
BMI	rs79585412	21	46487730	T	C	0.033	0.004	1.05e-15
BMI	rs7961979	12	121671261	A	C	0.018	0.003	7.26e-12
BMI	rs8033510	15	61445514	T	C	0.011	0.002	1.73e-09
BMI	rs8081039	17	75995829	T	C	0.023	0.004	6.02e-10
BMI	rs8092503	18	52479487	A	G	-0.016	0.002	3.76e-17
BMI	rs816367	6	53995542	C	G	-0.011	0.002	1.02e-09
BMI	rs8181823	13	65477940	A	C	-0.013	0.002	4.36e-10
BMI	rs845084	10	125220036	A	G	0.014	0.002	3.22e-12
BMI	rs867560	9	129465233	C	G	-0.014	0.002	1.24e-15
BMI	rs884202	15	68054388	A	G	0.017	0.002	3.68e-22
BMI	rs891387	18	21103909	T	C	0.021	0.002	9.26e-35
BMI	rs9376609	6	141671732	A	G	0.011	0.002	1.66e-10
BMI	rs945211	1	32191798	C	G	0.013	0.002	5.03e-13
BMI	rs9479509	6	153427265	A	G	0.014	0.002	2.77e-13
BMI	rs9514131	13	104090848	T	G	-0.016	0.003	2.92e-09
BMI	rs9540493	13	66205704	A	G	0.013	0.002	7.85e-15
BMI	rs9603697	13	40783323	T	C	0.013	0.002	1.69e-13
BMI	rs9805893	14	40105994	A	C	-0.016	0.003	8.98e-10
BMI	rs9808302	2	236854450	A	G	-0.012	0.002	9.05e-10
BMI	rs9818122	3	85861064	T	C	-0.023	0.002	3.97e-30
BMI	rs9826775	3	156295341	A	G	0.016	0.002	6.61e-11
BMI	rs9839267	3	42332624	T	G	0.023	0.003	1.79e-17
BMI	rs985060	2	40284930	A	G	-0.012	0.002	8.56e-10
Lean body mass	rs2287926	5	82851164	A		0.19	0.03	7.5e-09
Lean body mass	rs2943656	2	226830162	A		-0.14	0.02	1.5e-11
Lean body mass	rs4842924	15	82378611	T		-0.12	0.02	1.4e-08
Lean body mass	rs9936385	16	52376670	T		-0.14	0.02	1.4e-09
Lean body mass	rs9991501	4	88477507	T		-0.39	0.07	5.8e-09
Visceral adiposity	rs10182458	2	25150641	G		0.0261	0.00248	5.9e-26
Visceral adiposity	rs10740991	10	22058137	G		0.0257	0.00276	1.33e-20
Visceral adiposity	rs10773302	12	123043145	G		-0.0172	0.0028	7.66e-10
Visceral adiposity	rs10896012	11	65278461	C		0.0224	0.00301	9.46e-14
Visceral adiposity	rs10938398	4	45186139	A		0.0284	0.0025	1e-29
Visceral adiposity	rs10962547	9	16712247	A		0.0236	0.00331	1.03e-12
Visceral adiposity	rs11030112	11	27705188	A		0.0313	0.00265	2.65e-32
Visceral adiposity	rs11150745	17	78757626	G		-0.0194	0.00266	3.11e-13
Visceral adiposity	rs111610668	1	1548470	G		-0.017	0.00256	2.99e-11
Visceral adiposity	rs111768603	3	42329113	T		-0.0236	0.00394	1.98e-09
Visceral adiposity	rs112108364	13	86490590	G		0.0173	0.00276	3.27e-10
Visceral adiposity	rs113211479	11	47669861	A		0.0244	0.00252	3.7e-22
Visceral adiposity	rs114593013	3	84113491	G		-0.0369	0.00532	4.16e-12
Visceral adiposity	rs11655587	17	47140794	T		-0.0175	0.00259	1.38e-11
Visceral adiposity	rs11679338	2	181606895	C		-0.0172	0.00261	4.2e-11
Visceral adiposity	rs11776713	8	30861607	C		-0.0151	0.00248	1.04e-09
Visceral adiposity	rs12001634	9	94186527	A		-0.0161	0.00262	7.88e-10
Visceral adiposity	rs1229984	4	100239319	T		-0.0498	0.00839	2.84e-09
Visceral adiposity	rs12335914	9	92209151	C		0.016	0.00249	1.22e-10
Visceral adiposity	rs12459368	19	18459377	G		-0.0199	0.00279	1.15e-12
Visceral adiposity	rs12739999	1	32207990	A		0.0217	0.00331	5.46e-11
Visceral adiposity	rs13017207	2	100841235	A		-0.0196	0.00253	9.17e-15
Visceral adiposity	rs13062093	3	35667057	G		0.0197	0.00257	1.51e-14
Visceral adiposity	rs13075615	3	136505832	T		-0.0217	0.00347	3.97e-10
Visceral adiposity	rs13097150	3	62433911	T		0.0154	0.00256	2.03e-09
Visceral adiposity	rs13135092	4	103198082	G		0.0326	0.00454	7.31e-13
Visceral adiposity	rs13263674	8	14238841	G		0.0171	0.00274	4.65e-10
Visceral adiposity	rs13331491	16	394343	T		-0.0176	0.00285	5.9e-10
Visceral adiposity	rs145350287	12	120907309	A		-0.0424	0.00631	1.92e-11
Visceral adiposity	rs1474518	8	116825690	C		-0.0181	0.00293	6.62e-10
Visceral adiposity	rs1652376	18	21109466	T		-0.0209	0.00248	4.17e-17
Visceral adiposity	rs1724557	4	137094048	C		0.0156	0.00252	6.87e-10
Visceral adiposity	rs1762509	1	107592959	A		0.0157	0.00262	2.2e-09
Visceral adiposity	rs17770336	9	28414625	T		0.0247	0.00264	7.85e-21
Visceral adiposity	rs1834144	18	40744790	A		-0.0181	0.00257	1.72e-12
Visceral adiposity	rs1928496	13	31012904	C		-0.0211	0.00283	9.3e-14
Visceral adiposity	rs2020942	17	28546914	T		0.0152	0.00254	2.28e-09
Visceral adiposity	rs2095484	9	11452408	C		-0.0152	0.00255	2.37e-09
Visceral adiposity	rs215628	7	32360096	C		0.0158	0.00255	6.48e-10
Visceral adiposity	rs2172131	10	133978962	T		0.0169	0.00251	1.85e-11
Visceral adiposity	rs217669	14	62360075	C		0.0175	0.00278	3.32e-10
Visceral adiposity	rs2253310	6	108888593	C		-0.0209	0.00256	3.16e-16
Visceral adiposity	rs2304608	5	87962298	A		0.0299	0.00341	1.91e-18
Visceral adiposity	rs2307111	5	75003678	C		-0.026	0.00254	1.08e-24
Visceral adiposity	rs245775	5	170532105	A		-0.0196	0.00279	2.16e-12
Visceral adiposity	rs2472297	15	75027880	T		0.0166	0.00279	3.08e-09
Visceral adiposity	rs2477467	13	111971623	T		0.0181	0.00292	5.43e-10
Visceral adiposity	rs2481665	1	62594677	C		-0.0178	0.00249	7.82e-13
Visceral adiposity	rs2499468	6	51809081	C		-0.0156	0.0026	1.98e-09
Visceral adiposity	rs254024	5	103944020	T		0.0156	0.0025	4.19e-10
Visceral adiposity	rs2613500	1	72819884	T		-0.0269	0.00311	5.48e-18
Visceral adiposity	rs2667761	15	77883130	C		-0.0159	0.00258	7.27e-10
Visceral adiposity	rs2678204	1	201800511	G		0.0231	0.00261	1.16e-18
Visceral adiposity	rs2730806	12	41866904	T		0.0165	0.00248	3.35e-11
Visceral adiposity	rs2926614	8	76301610	T		-0.0224	0.00323	4.16e-12
Visceral adiposity	rs2926864	5	153213196	A		0.0175	0.00262	2.68e-11
Visceral adiposity	rs2949785	2	47283502	C		-0.0177	0.00296	2.54e-09
Visceral adiposity	rs2962082	16	62816628	A		-0.0154	0.00249	6.72e-10
Visceral adiposity	rs34811474	4	25408838	A		-0.0191	0.00293	6.96e-11
Visceral adiposity	rs35060985	11	43693110	A		0.0234	0.00267	2.52e-18
Visceral adiposity	rs35697587	14	47298505	G		0.0167	0.00248	1.62e-11
Visceral adiposity	rs35972789	10	75519691	A		-0.0396	0.00648	1.01e-09
Visceral adiposity	rs362307	4	3241845	T		0.0287	0.00479	2.04e-09
Visceral adiposity	rs3737992	1	33234128	A		-0.0198	0.00331	2.14e-09
Visceral adiposity	rs3784692	15	67988133	C		-0.0244	0.00253	5.7e-22
Visceral adiposity	rs3787075	20	25186502	G		0.0178	0.00262	1.26e-11
Visceral adiposity	rs3791687	2	212258767	T		0.0191	0.00297	1.24e-10
Visceral adiposity	rs3943933	5	63020327	A		0.0166	0.00248	2.18e-11
Visceral adiposity	rs40067	5	107439012	A		-0.0245	0.00331	1.59e-13
Visceral adiposity	rs41286710	1	46383020	T		-0.0369	0.00571	1.05e-10
Visceral adiposity	rs4239060	17	1844519	A		-0.0256	0.00318	8.98e-16
Visceral adiposity	rs4402589	16	29954654	T		-0.0263	0.00249	6.17e-26
Visceral adiposity	rs4482463	2	205375909	C		0.0362	0.00472	1.68e-14
Visceral adiposity	rs4500930	2	228985505	T		0.0171	0.00261	5.75e-11
Visceral adiposity	rs4808762	19	18326222	C		0.0289	0.00273	3.55e-26
Visceral adiposity	rs4929923	11	8639200	T		-0.018	0.00259	3.78e-12
Visceral adiposity	rs539515	1	177889025	C		0.038	0.00305	1.43e-35
Visceral adiposity	rs55726687	12	991306	A		0.0227	0.00304	8.12e-14
Visceral adiposity	rs55742087	3	185830488	T		-0.0233	0.00321	3.61e-13
Visceral adiposity	rs56094641	16	53806453	G		0.0647	0.00252	3.82e-145
Visceral adiposity	rs56356382	19	4064057	C		-0.0217	0.00316	6.51e-12
Visceral adiposity	rs577525	10	99769388	T		-0.0177	0.0025	1.52e-12
Visceral adiposity	rs583077	1	42421994	G		0.0163	0.00249	5.9e-11
Visceral adiposity	rs591939	17	40698075	G		0.019	0.00286	2.89e-11
Visceral adiposity	rs6096886	20	50951298	G		-0.0284	0.00316	2.35e-19
Visceral adiposity	rs61813293	1	156019075	T		0.0237	0.00353	1.93e-11
Visceral adiposity	rs61903695	11	89922417	G		0.0168	0.00284	3.04e-09
Visceral adiposity	rs61910767	11	134515899	T		-0.0229	0.00333	6.95e-12
Visceral adiposity	rs62084234	17	65847060	G		0.0255	0.00313	3.68e-16
Visceral adiposity	rs62106258	2	417167	C		-0.0769	0.00577	1.46e-40
Visceral adiposity	rs62183012	2	159607760	C		-0.0162	0.00274	2.97e-09
Visceral adiposity	rs62190394	2	230624929	T		0.0219	0.00267	2.02e-16
Visceral adiposity	rs62261725	3	85898626	G		-0.0214	0.00265	5.52e-16
Visceral adiposity	rs62477685	7	75101707	T		-0.0195	0.00251	7.78e-15
Visceral adiposity	rs6433243	2	171605495	T		0.0162	0.0026	4.56e-10
Visceral adiposity	rs653958	1	96884006	G		0.0187	0.00257	3.28e-13
Visceral adiposity	rs66679256	4	18351898	T		0.0185	0.0025	1.29e-13
Visceral adiposity	rs6739755	2	59330227	A		0.0227	0.00254	3.95e-19
Visceral adiposity	rs67463976	7	70045443	C		0.0163	0.00251	9.11e-11
Visceral adiposity	rs6788620	3	124691999	A		0.0149	0.00252	2.82e-09
Visceral adiposity	rs68169458	8	67827207	C		0.0169	0.00273	5.39e-10
Visceral adiposity	rs6857	19	45392254	T		-0.0295	0.00329	2.8e-19
Visceral adiposity	rs704061	12	89771903	C		0.0165	0.00249	3.94e-11
Visceral adiposity	rs7132908	12	50263148	A		0.0255	0.00255	1.19e-23
Visceral adiposity	rs7156625	14	79942647	A		0.0269	0.00298	1.99e-19
Visceral adiposity	rs7165759	15	80988600	A		-0.0175	0.00271	1.02e-10
Visceral adiposity	rs719802	11	113234679	T		0.0174	0.00254	7.84e-12
Visceral adiposity	rs7243566	18	57707448	T		-0.0169	0.00285	3.2e-09
Visceral adiposity	rs72892910	6	50816887	T		0.0362	0.0033	7.24e-28
Visceral adiposity	rs72995085	6	143193971	C		-0.0215	0.00325	3.77e-11
Visceral adiposity	rs7498665	16	28883241	G		0.0269	0.00253	1.83e-26
Visceral adiposity	rs749953	12	108422857	T		-0.0175	0.00294	2.74e-09
Visceral adiposity	rs7550711	1	110082886	T		0.0615	0.00787	5.2e-15
Visceral adiposity	rs76040172	21	46488959	A		-0.0451	0.00551	2.6e-16
Visceral adiposity	rs7608397	2	58769042	T		-0.0169	0.00251	1.98e-11
Visceral adiposity	rs76327888	14	103380403	T		0.0229	0.00329	2.9e-12
Visceral adiposity	rs7649970	3	12392272	T		0.0255	0.00379	1.78e-11
Visceral adiposity	rs7654647	4	80810453	T		0.0155	0.00252	6.86e-10
Visceral adiposity	rs778094	2	147903802	G		0.015	0.00251	2.57e-09
Visceral adiposity	rs7822494	8	87476439	C		-0.0162	0.00249	6.53e-11
Visceral adiposity	rs78719460	12	133395038	A		0.0159	0.00268	2.83e-09
Visceral adiposity	rs7893571	10	16750129	G		-0.0179	0.00263	1.17e-11
Visceral adiposity	rs7942037	11	30430332	C		-0.0169	0.00258	5.64e-11
Visceral adiposity	rs7982447	13	54453811	C		0.0208	0.00308	1.62e-11
Visceral adiposity	rs8015400	14	25930988	C		-0.0199	0.00265	5.22e-14
Visceral adiposity	rs8074454	17	3981148	C		0.0174	0.00264	3.75e-11
Visceral adiposity	rs809955	4	140874760	A		-0.0158	0.00257	7.45e-10
Visceral adiposity	rs879620	16	4015729	C		-0.0206	0.00256	9.02e-16
Visceral adiposity	rs9277988	6	33306235	C		0.0233	0.00312	7.16e-14
Visceral adiposity	rs9320823	6	98429337	T		-0.0232	0.00253	4.92e-20
Visceral adiposity	rs9358912	6	26211146	T		-0.0246	0.00279	1.22e-18
Visceral adiposity	rs9469899	6	34793124	A		0.024	0.00259	2.13e-20
Visceral adiposity	rs9641499	7	112984493	A		-0.0178	0.0025	1.2e-12
Visceral adiposity	rs9832402	3	173742542	G		-0.017	0.00286	2.99e-09
Visceral adiposity	rs9843340	3	156317073	C		-0.0221	0.00347	1.74e-10
Visceral adiposity	rs9989141	14	94006257	C		-0.0201	0.00258	6.77e-15
Phosphorus	rs1697421	1	21496799	A	G	0.05	0.005	1.14E−27
Phosphorus	rs17265703	3	122329797	A	G	-0.036	0.006	4.32e-09
Phosphorus	rs2970818	12	4497002	A	T	0.047	0.008	4.38e-09
Phosphorus	rs9469578	6	33738702	C	T	-0.059	0.009	1.11e-11

## Sheet: Supplementary Table 4
Supplementary Table 4. Bias and Type 1 error rate due to sample overlap
Exposure	SNPs	Overlap propotion	Bias	Type 1 error rate
Serum calcium	150	0.685917	<0.001	0.05
Serum 25 hydroxyvitamin D	37	0.685917	<0.001	0.05
Smoking initiation	208	0.58288	<0.001	0.05
Lifetime smoking	124	0.685917	<0.001	0.05
Age of initiation of regular smoking	10	0.256041	<0.001	0.05
Cigarettes per day	39	0.248138	<0.001	0.05
Smoking cessation	16	0.347245	<0.001	0.05
Alcohol consumption	4	0.230408	<0.001	0.05
Drinks peer week	69	0.639376	<0.001	0.05
Sedentary behavior	114	0.685917	<0.001	0.05
Strenuous sports or other exercises	6	0.685917	<0.001	0.05
Vigorous physical activity	5	0.536487	<0.001	0.05
Moderate to vigorous physical activity	7	0.685917	<0.001	0.05
Chronotype	215	0.685917	<0.001	0.05
Insomnia	156	0.685917	<0.001	0.05
Snoring	30	0.685917	<0.001	0.05
Obstructive sleep apnea	4	0.685917	<0.001	0.05
Sleep duration	63	0.685917	<0.001	0.05
Education	425	0.685917	<0.001	0.05
Intelligence	134	0.248547	<0.001	0.05
Birth weight	42	0.139305	<0.001	0.05
BMI	353	0.685917	<0.001	0.05

## Sheet: Supplementary Table 5
Supplementary Table 5. Results of 15 significant factors for IBS in Mendelian randomization analyses
		Methods	SNPs	OR	95%CI	P value	P intercept	Qrs
Micronutrient
	Magnesium
		Inverse-variance weighted	6	0.33	0.13,0.81	0.015854		0.820333
		Weighted median	6	0.34	0.11,1.03	0.0560354
		Maximum-likelihood	6	0.32	0.13,0.82	0.0170478
		MR-PRESSO	6	0.33	0.18,0.60	0.0150016
		MR-Egger	6	0.13	0.01,1.69	0.118267	0.443
	Phosphorus
		Inverse-variance weighted （fixed）	4	0.72	0.57,0.90	0.005		0.388
		Weighted median	4	0.75	0.56,1.00	0.046
		Maximum-likelihood	4	0.71	0.56,0.91	0.006
		MR-PRESSO	4	0.72	0.57,0.91	0.068
		MR-Egger	4	0.42	0.13,1.35	0.145	0.358
Behavior
	Smoking initiation
		Inverse-variance weighted	208	1.11612	1.06,1.18	0.000102957		6.10012e-12
		Weighted median	208	1.11949	1.02,1.23	0.0179091
		Maximum-likelihood	208	1.11887	1.04,1.21	0.003812
		MR-PRESSO	206	1.11612	1.04,1.20	0.00438333
		Outlier corrected (MR-PRESSO)	206	1.11721	1.04,1.20	0.0029859
		MR-Egger	208	1.03541	0.76,1.41	0.824301	0.621373
	Lifetime smoking
		Inverse-variance weighted	126	1.16773	1.01,1.35	0.0329232		2.9596e-17
		Weighted median	126	1.20879	1.04,1.41	0.0138012
		Maximum-likelihood	126	1.17469	1.02,1.36	0.0303183
		MR-PRESSO	126	1.16773	1.01,1.35	0.03491
		Outlier corrected (MR-PRESSO)	123	1.15194	1.01,1.31	0.0314049
		MR-Egger	126	1.07986	0.61,1.91	0.792506	0.782078
	Alcohol consumption
		Inverse-variance weighted	4	0.465864	0.34,0.64	3.49293e-06		0.34779
		Weighted median	4	0.478666	0.31,0.73	0.000586843
		Maximum-likelihood	4	0.460027	0.33,0.65	9.97207e-06
		MR-PRESSO	4	0.465864	0.33,0.65	0.021445
		MR-Egger	4	1.88201	0.22,16.18	0.56461	0.198315
	Sedentary behavior
		Inverse-variance weighted	114	1.17176	1.07,1.28	0.000401686		4.55189e-11
		Weighted median	114	1.23316	1.07,1.42	0.00395309
		Maximum-likelihood	114	1.17524	1.03,1.34	0.014866
		MR-PRESSO	114	1.17176	1.03,1.33	0.0165734
		MR-Egger	114	0.656299	0.35,1.24	0.195466	0.0690741
	Strenuous sports or other exercises
		Inverse-variance weighted	6	0.88	0.78-0.99	0.0309361		0.0137533
		Weighted median	6	0.86	0.77-0.95	0.00451984
		Maximum-likelihood	6	0.87	0.77-0.98	0.0275971
		MR-PRESSO	6	0.88	0.78-0.99	0.0834086
		MR-Egger	6	0.94	0.51-1.73	0.839814	0.819
	Vigorous physical activity
		Inverse-variance weighted	5	0.86	0.75-0.99	0.0338009		0.00218978
		Weighted median	5	0.88	0.80-0.97	0.0106952
		Maximum-likelihood	5	0.86	0.74-0.99	0.0309321
		MR-PRESSO	5	0.86	0.75-0.99	0.101064
		Outlier corrected (MR-PRESSO)	4	0.92	0.84-1.01	0.195975
		MR-Egger	5	0.95	0.27-3.37	0.940106	0.875
	chronotype
		Inverse-variance weighted	215	0.921935	0.88,0.96	0.000442278		8.15987e-09
		Weighted median	215	0.914359	0.86,0.97	0.0025919
		Maximum-likelihood	215	0.921608	0.88,0.96	0.000500836
		MR-PRESSO	213	0.921935	0.88,0.96	0.000539555
		Outlier corrected (MR-PRESSO)	213	0.922409	0.88,0.96	0.000394357
		MR-Egger	215	0.876497	0.77,1.00	0.0486635	0.420392
	Insonmia
		Inverse-variance weighted	156	1.19279	1.15,1.24	7.59484e-19		2.43126e-09
		Weighted median	156	1.16623	1.11,1.22	1.24521e-10
		Maximum-likelihood	156	1.19824	1.15,1.25	3.05647e-19
		MR-PRESSO	155	1.19279	1.15,1.24	1.70209e-15
		Outlier corrected (MR-PRESSO)	155	1.18735	1.14,1.23	2.05958e-15
		MR-Egger	156	1.05505	0.88,1.27	0.571154	0.18471
	Education
		Inverse-variance weighted	425	0.804257	0.74,0.88	5.34386e-07		5.08845e-09
		Weighted median	425	0.819575	0.73,0.92	0.000586602
		Maximum-likelihood	425	0.803571	0.74,0.88	7.25442e-07
		MR-PRESSO	424	0.804257	0.74,0.88	7.86735e-07
		Outlier corrected (MR-PRESSO)	424	0.797699	0.73,0.87	2.08332e-07
		MR-Egger	425	0.661566	0.46,0.96	0.0284988	0.2873
	Intelligence
		Inverse-variance weighted	134	0.913082	0.84,0.99	0.0291409		1.03659e-09
		Weighted median	134	0.929654	0.84,1.03	0.152325
		Maximum-likelihood	134	0.910381	0.84,0.99	0.0271612
		MR-PRESSO	132	0.913082	0.84,0.99	0.0308983
		Outlier corrected (MR-PRESSO)	132	0.905601	0.84,0.98	0.0148584
		MR-Egger	134	0.961909	0.67,1.38	0.833107	0.77164
Obesity	BMI
		Inverse-variance weighted	353	1.08407	1.03,1.15	0.00414904		4.35173e-18
		Weighted median	353	1.08313	0.99,1.18	0.076827
		Maximum-likelihood	353	1.08466	1.01,1.17	0.0339546
		MR-PRESSO	347	1.08407	1.01,1.17	0.0329051
		Outlier corrected (MR-PRESSO)	347	1.08906	1.02,1.17	0.0169502
		MR-Egger	353	1.02681	0.78,1.35	0.848039	0.682813
	Lean body mass
		Inverse-variance weighted	5	1.06653	1.02-1.12	0.00579311		0.486133
		Weighted median	5	1.05342	0.99-1.12	0.0917868
		Maximum-likelihood	5	1.06768	1.02-1.12	0.00649643
		MR-PRESSO	5	1.06653	1.02-1.11	0.0410306
		MR-Egger	5	1.05485	0.91-1.23	0.486088	0.879
	Visceral adiposity
		Inverse-variance weighted	136	1.14519	1.06,1.24	0.000796204		2.21737e-07
		Weighted median	136	1.05961	0.95,1.18	0.287201
		Maximum-likelihood	136	1.1464	1.06,1.24	0.000831493
		MR-PRESSO	135	1.14519	1.06,1.24	0.00103374
		Outlier corrected (MR-PRESSO)	135	1.13535	1.05,1.23	0.0017779
		MR-Egger	136	0.960261	0.75,1.23	0.748494	0.141858
Results reported as odds ratios (OR) and 95% confidence intervals (CIs).
P* for the intercept in the MR-Egger regression.
IVW reported if only ≥2 SNPs available for use in MR analysis.
Weighted median estimator only computed if ≥3 SNPs available for use in MR analysis.
Maximum likelihood estimation only ≥2 SNPs available for use in MR analysis.
MR-Egger estimate only computed if ≥3 SNPs available for use in MR analysis.
MR-PRESSO methoed only computed if ≥4 SNPs available for use in MR analysis.
Qrs, the results of Cochran's Q test, was used to evaluate the heterogeneity of the IVs.

## Sheet: Supplementary Table 6
Supplementary Table 6. Results of 31 nonsignificant factors for IBS in Mendelian randomization analyses
		Methods	SNPs	OR	95%CI	P value	P intercept*	Qrs
Micronutrient
	Calcium	Inverse-variance weighted	150	1.01732	0.95,1.09	0.612157		0.012609
		Weighted median	150	1.0083	0.92,1.10	0.856787
		Maximum-likelihood method	150	1.01751	0.95,1.09	0.612448
		MR-PRESSO	150	1.01732	0.95,1.09	0.612906
		MR-Egger	150	1.15145	0.95,1.39	0.140833	0.166925
	Serum iron	Inverse-variance weighted	4	0.962882	0.91,1.02	0.189165		0.843218
		Weighted median	4	0.966471	0.91,1.03	0.284149
		Maximum-likelihood method	4	0.962857	0.91,1.02	0.189334
		MR-PRESSO	4	0.962882	0.93,0.99	0.0875332
		MR-Egger	4	0.982161	0.87,1.11	0.778133	0.728117
	Ferritin	Inverse-variance weighted	5	0.990714	0.88,1.12	0.880323		0.379976
		Weighted median	5	0.931125	0.80,1.08	0.359722
		Maximum-likelihood method	5	0.990544	0.87,1.12	0.882048
		MR-PRESSO	5	0.990714	0.87,1.12	0.890258
		MR-Egger	5	0.70717	0.43,1.17	0.178602	0.177514
	Transferrin	Inverse-variance weighted	8	0.998329	0.96,1.03	0.923741		0.437595
		Weighted median	8	1.00119	0.96,1.04	0.950272
		Maximum-likelihood method	8	0.998326	0.96,1.03	0.923696
		MR-PRESSO	8	0.998329	0.96,1.03	0.925984
		MR-Egger	8	1.00189	0.95,1.05	0.941618	0.841068
	Transferrin saturation	Inverse-variance weighted	4	0.969385	0.92,1.02	0.221263		0.788182
		Weighted median	4	0.971919	0.92,1.03	0.312127
		Maximum-likelihood method	4	0.96936	0.92,1.02	0.22132
		MR-PRESSO	4	0.969385	0.94,1.00	0.131044
		MR-Egger	4	0.998466	0.89,1.11	0.97819	0.555083
	Selenium	Inverse-variance weighted	2	1.02407	0.95,1.10	0.505512		0.167038
		Maximum-likelihood method	2	1.02471	0.95,1.10	0.502633
	Vitamin A	Inverse-variance weighted	2	0.93	0.83-1.04	0.188445		0.344586
		Maximum-likelihood method	2	0.93	0.83-1.04	0.19132
	Vitamin B6
		Wald ratio	1	1.01	0.93-1.09	0.826
	Plasma vitamin C	Inverse-variance weighted	11	1.02265	0.95,1.10	0.543449		0.58951
		Weighted median	11	1.02151	0.93,1.12	0.652922
		Maximum-likelihood method	11	1.0232	0.95,1.10	0.535724
		MR-PRESSO	11	1.02265	0.96,1.09	0.521227
		MR-Egger	11	1.03267	0.92,1.16	0.57857	0.827024
	Serum 25 hydroxyvitamin D	Inverse-variance weighted	90	0.968096	0.88,1.06	0.491725		0.0083432
		Weighted median	90	0.970025	0.89,1.06	0.498683
		Maximum-likelihood method	90	0.968017	0.88,1.06	0.493084
		MR-PRESSO	90	0.968096	0.88,1.06	0.496131
		Outlier corrected (MR-PRESSO)	89	0.983456	0.91,1.06	0.683359
		MR-Egger	90	0.995147	0.88,1.13	0.940861	0.541369
	Vitamin E	Inverse-variance weighted	3	0.94	0.84-1.06	0.322572		0.465047
		Weighted median	3	0.94	0.80-1.11	0.447588
		Maximum-likelihood method	3	0.94	0.83-1.06	0.315908
		MR-Egger	3	1.4	0.74-2.65	0.301009	0.217
	Folate	Inverse-variance weighted	2	1.04	0.92-1.17	0.544518		0.968344
		Maximum-likelihood method	2	1.04	0.92-1.17	0.544809
	vitamin B12	Inverse-variance weighted	14	1.01468	0.96,1.07	0.581184		0.040566
		Weighted median	14	1.00669	0.95,1.06	0.810815
		Maximum-likelihood method	14	1.0149	0.96,1.07	0.579153
		MR-PRESSO	14	1.01468	0.96,1.07	0.592214
		MR-Egger	14	0.963889	0.89,1.04	0.337967	0.0839273
Behavior
	Age of initiation of regular smoking	Inverse-variance weighted	10	0.9	0.68-1.18	0.440904		0.299442
		Weighted median	10	0.83	0.57-1.21	0.324949
		Maximum-likelihood method	10	0.9	0.66-1.21	0.471816
		MR-PRESSO	10	0.9	0.67-1.21	0.496876
		MR-Egger	10	2.09	0.38-11.55	0.400114	0.328
	Cigarettes per day	Inverse-variance weighted	39	1.08711	0.95,1.24	0.210358		0.00411902
		Weighted median	39	0.949259	0.82,1.10	0.477935
		Maximum-likelihood method	39	1.0901	0.96,1.24	0.19987
		MR-PRESSO	38	1.08711	0.95,1.24	0.218012
		MR-Egger	39	0.986828	0.79,1.23	0.905399	0.279869
	Smoking cessation	Inverse-variance weighted	16	1.22448	0.94,1.59	0.131173		5.30887e-07
		Weighted median	16	1.26728	1.02,1.57	0.0306279
		Maximum-likelihood method	16	1.23366	0.94,1.62	0.129282
		MR-PRESSO	14	1.22448	0.94,1.59	0.151947
		Outlier corrected (MR-PRESSO)	14	1.29916	1.10,1.54	0.0101893
		MR-Egger	16	0.846162	0.38,1.88	0.681021	0.335179
	Drinks per week	Inverse-variance weighted	69	0.878034	0.67,1.15	0.338843		5.12964e-10
		Weighted median	69	0.907668	0.68,1.21	0.504799
		Maximum-likelihood method	69	0.877983	0.67,1.15	0.351506
		MR-PRESSO	66	0.878034	0.67,1.15	0.342231
		Outlier corrected (MR-PRESSO)	66	0.929411	0.73,1.18	0.545497
		MR-Egger	69	0.29661	0.11,0.79	0.0150204	0.0243412
	Coffee consumption	Inverse-variance weighted	8	0.99	0.88-1.11	0.841081		0.0101595
		Weighted median	8	0.99	0.91-1.08	0.834803
		Maximum-likelihood method	8	0.99	0.88-1.11	0.837749
		MR-PRESSO	8	0.99	0.88-1.11	0.846782
		Outlier corrected (MR-PRESSO)	7	1.02	0.94-1.10	0.718691
		MR-Egger	8	1.03	0.79-1.35	0.81194	0.711
	Moderate to vigorous physical activity	Inverse-variance weighted	7	0.650177	0.28,1.53	0.32561		1.19361e-05
		Weighted median	7	0.736871	0.44,1.22	0.237941
		Maximum-likelihood method	7	0.629237	0.25,1.55	0.314954
		MR-PRESSO	5	0.650177	0.28,1.53	0.363572
		Outlier corrected (MR-PRESSO)	5	0.776217	0.69,0.87	0.0133283
		MR-Egger	7	5.96329	0.04,969.54	0.491814	0.386432
	Snoring	Inverse-variance weighted	30	1.30065	0.80,2.12	0.29188		0.0110502
		Weighted median	30	1.50157	0.86,2.61	0.148941
		Maximum-likelihood method	30	1.31422	0.80,2.16	0.282364
		MR-PRESSO	29	1.30065	0.80,2.12	0.300583
		Outlier corrected (MR-PRESSO)	29	1.47578	0.97,2.24	0.0769083
		MR-Egger	30	1.75742	0.15,20.91	0.655395	0.807874
	Obstructive sleep apnea	Inverse-variance weighted	4	1	0.91-1.09	0.930492		0.264995
		Weighted median	4	1.01	0.90-1.13	0.905821
		Maximum-likelihood method	4	1	0.90-1.11	0.938988
		MR-PRESSO	4	1	0.90-1.11	0.944315
		MR-Egger	4	1.61	0.91-2.86	0.104161	0.097
	Sleep duration	Inverse-variance weighted	63	0.998133	1.00,1.00	0.205239		3.25913e-07
		Weighted median	63	0.998074	0.99,1.00	0.257151
		Maximum-likelihood method	63	0.998115	1.00,1.00	0.211704
		MR-PRESSO	62	0.998133	1.00,1.00	0.209977
		Outlier corrected (MR-PRESSO)	62	0.998544	1.00,1.00	0.313028
		MR-Egger	63	0.996657	0.99,1.01	0.535334	0.77561
Obesity
	Birth weight	Inverse-variance weighted	42	0.94738	0.85,1.05	0.304044		0.00163656
		Weighted median	42	0.972234	0.86,1.10	0.665847
		Maximum-likelihood method	42	0.948014	0.85,1.05	0.317768
		MR-PRESSO	41	0.94738	0.85,1.05	0.310069
		Outlier corrected (MR-PRESSO)	41	0.97827	0.88,1.08	0.671169
		MR-Egger	42	1.09553	0.78,1.54	0.600191	0.381127
	Body fat percentage	Inverse-variance weighted	10	0.93664	0.78,1.13	0.488958		0.0345195
		Weighted median	10	1.03184	0.86,1.24	0.739055
		Maximum-likelihood method	10	0.933609	0.77,1.13	0.478276
		MR-PRESSO	10	0.93664	0.78,1.13	0.506415
		MR-Egger	10	1.37247	0.58,3.26	0.472938	0.375
	Childhood BMI	Inverse-variance weighted	19	0.983517	0.93,1.04	0.585541		0.189604
		Weighted median	19	1.0023	0.92,1.09	0.958766
		Maximum-likelihood method	19	0.983261	0.92,1.05	0.6273
		MR-PRESSO	19	0.983517	0.92,1.05	0.635518
		MR-Egger	19	1.20601	0.95,1.53	0.125515	0.0834444
	WHR	Inverse-variance weighted	26	1.03856	0.93,1.16	0.509013		0.749213
		Weighted median	26	1.00537	0.86,1.18	0.947488
		Maximum-likelihood method	26	1.04002	0.93,1.16	0.496528
		MR-PRESSO	26	1.03856	0.94,1.15	0.466691
		MR-Egger	26	0.867403	0.53,1.42	0.569945	0.459996
	WHRadjBMI	Inverse-variance weighted	19	0.989672	0.84,1.17	0.903118		0.0103921
		Weighted median	19	0.992829	0.83,1.19	0.936763
		Maximum-likelihood method	19	0.989534	0.83,1.17	0.90351
		MR-PRESSO	18	0.989672	0.84,1.17	0.904467
		Outlier corrected (MR-PRESSO)	18	1.0395	0.90,1.21	0.613899
		MR-Egger	19	1.16913	0.57,2.38	0.666248	0.635581
	HIP	Inverse-variance weighted	62	0.956463	0.86,1.06	0.408533		1.89674e-06
		Weighted median	62	0.986733	0.88,1.11	0.819826
		Maximum-likelihood method	62	0.955744	0.86,1.06	0.4092
		MR-PRESSO	62	0.956463	0.86,1.06	0.41246
		Outlier corrected (MR-PRESSO)	61	0.942073	0.85,1.04	0.249673
		MR-Egger	62	0.996729	0.72,1.37	0.984034	0.789435
	HIPadjBMI	Inverse-variance weighted	73	0.958701	0.89,1.03	0.235661		0.0078689
		Weighted median	73	0.93155	0.85,1.02	0.120014
		Maximum-likelihood method	73	0.958691	0.89,1.03	0.24152
		MR-PRESSO	72	0.958701	0.89,1.03	0.239559
		Outlier corrected (MR-PRESSO)	72	0.968632	0.91,1.04	0.354917
		MR-Egger	73	0.793262	0.61,1.03	0.0824915	0.140847
	WC	Inverse-variance weighted	39	1.0061	0.90,1.12	0.912214		0.00221053
		Weighted median	39	1.02456	0.90,1.17	0.717478
		Maximum-likelihood method	39	1.00635	0.90,1.12	0.909961
		MR-PRESSO	38	1.0061	0.90,1.12	0.912794
		Outlier corrected (MR-PRESSO)	38	0.987137	0.89,1.09	0.800151
		MR-Egger	39	1.02053	0.76,1.36	0.890431	0.916912
	WCadjBMI	Inverse-variance weighted	58	0.966629	0.90,1.04	0.37458		0.000321582
		Weighted median	58	0.971101	0.86,1.09	0.626314
		Maximum-likelihood method	58	0.965835	0.87,1.07	0.502121
		MR-PRESSO	57	0.966629	0.88,1.07	0.506731
		MR-Egger	58	0.804923	0.54,1.21	0.294843	0.361962
Results reported as odds ratios (OR) and 95% confidence intervals (CIs).
P* for the intercept in the MR-Egger regression.
Wald ratio reported if only 1 SNP available for use in MR analysis
IVW reported if only ≥2 SNPs available for use in MR analysis.
Weighted median estimator only computed if ≥3 SNPs available for use in MR analysis.
Maximum likelihood estimation only ≥2 SNPs available for use in MR analysis.
MR-Egger estimate only computed if ≥3 SNPs available for use in MR analysis.
MR-PRESSO methoed only computed if ≥4 SNPs available for use in MR analysis.
Qrs, the results of Cochran's Q test, was used to evaluate the heterogeneity of the IVs.
